# Supplementary material for: A Nicotinamide Phosphoribosyltransferase Inhibitor, FK866, Suppresses the Growth of Anaplastic Meningiomas and Inhibits Immune Checkpoint Expression by Regulating STAT1
Source: Front Oncol. 2022 Apr 20;12:836257. doi: 10.3389/fonc.2022.836257 (PMC9065474; doi:10.3389/fonc.2022.836257)
Supplement: Supplementary file 1 [file DataSheet_1.zip]

Archive with 8 entries (7 files):
- edu Fig 4E/
- edu Fig 4E/10xfk866 1.tif
- edu Fig 4E/10xfk866 2.tif
- edu Fig 4E/10xfk866 3.tif
- edu Fig 4E/10xnc 1.tif
- edu Fig 4E/10xnc 2.tif
- edu Fig 4E/10xnc 3.tif
- edu Fig 4E/edu统计.xlsx
