# Supplementary material for: A Nicotinamide Phosphoribosyltransferase Inhibitor, FK866, Suppresses the Growth of Anaplastic Meningiomas and Inhibits Immune Checkpoint Expression by Regulating STAT1
Source: Front Oncol. 2022 Apr 20;12:836257. doi: 10.3389/fonc.2022.836257 (PMC9065474; doi:10.3389/fonc.2022.836257)
Supplement: Supplementary file 1 [file DataSheet_1.zip › edu Fig 4E/edu统计.xlsx]

## Sheet: Sheet1
		edu	total
nc	1	23	43	0.534884
	2	21	49	0.428571
	3	16	28	0.571429
fk866	1	3	14	0.214286
	2	4	24	0.166667
	3	2	17	0.117647
