# Supplementary material for: A Nicotinamide Phosphoribosyltransferase Inhibitor, FK866, Suppresses the Growth of Anaplastic Meningiomas and Inhibits Immune Checkpoint Expression by Regulating STAT1
Source: Front Oncol. 2022 Apr 20;12:836257. doi: 10.3389/fonc.2022.836257 (PMC9065474; doi:10.3389/fonc.2022.836257)
Supplement: Supplementary file 2 [file DataSheet_2.zip › wb Fig 5 C E/b7h3.csv]

	Area	Mean	IntDen	RawIntDen
1	2567	116.990650565	300315	300315
2	3793	71.272607435	270337	270337
3	3526	82.539421441	291034	291034
4	2017	95.937530987	193506	193506
5	1801	114.923931149	206978	206978
6	1521	119.230769231	181350	181350
