# Supplementary material for: A Nicotinamide Phosphoribosyltransferase Inhibitor, FK866, Suppresses the Growth of Anaplastic Meningiomas and Inhibits Immune Checkpoint Expression by Regulating STAT1
Source: Front Oncol. 2022 Apr 20;12:836257. doi: 10.3389/fonc.2022.836257 (PMC9065474; doi:10.3389/fonc.2022.836257)
Supplement: Supplementary file 2 [file DataSheet_2.zip › wb Fig 5 C E/NAMPT量化.xlsx]

## Sheet: Results1
NAMPT	Area	Mean	IntDen	RawIntDen
1	1882	81.7566	153866	153866	WHO1
2	1161	166.664	193497	193497				0.246493
3	825	148.568	122569	122569				0.294173
4	1337	207.672	277657	277657				0.208925
5	998	157.418	157103	157103				0.405005
6	1259	203.473	256173	256173				0.282354
7	1903	133.869	254753	254753	WHO3			0.434547
8	5877	130.034	764211	764211				0.413654
9	1991	180.384	359145	359145				1.04677
								0.631754
GAPDH	Area	Mean	IntDen	RawIntDen
1	4135	150.96	624220	624220	WHO1
2	3605	182.46	657767	657767
3	3054	192.098	586666	586666
4	4410	155.457	685564	685564
5	3424	162.501	556405	556405
6	3914	150.618	589517	589517
7	3760	163.793	615860	615860	WHO3
8	4485	162.78	730067	730067
9	2882	197.255	568489	568489
