# Supplementary material for: A Nicotinamide Phosphoribosyltransferase Inhibitor, FK866, Suppresses the Growth of Anaplastic Meningiomas and Inhibits Immune Checkpoint Expression by Regulating STAT1
Source: Front Oncol. 2022 Apr 20;12:836257. doi: 10.3389/fonc.2022.836257 (PMC9065474; doi:10.3389/fonc.2022.836257)
Supplement: Supplementary file 2 [file DataSheet_2.zip › wb Fig 5 C E/pdl1 actin.csv]

	Area	Mean	IntDen	RawIntDen
1	1745	144.333524355	251862	251862
2	2017	132.252354983	266753	266753
3	1794	125.939241918	225935	225935
4	1681	149.655562165	251571	251571
5	1591	141.186675047	224628	224628
6	1612	133.694789082	215516	215516
