# Supplementary material for: A Nicotinamide Phosphoribosyltransferase Inhibitor, FK866, Suppresses the Growth of Anaplastic Meningiomas and Inhibits Immune Checkpoint Expression by Regulating STAT1
Source: Front Oncol. 2022 Apr 20;12:836257. doi: 10.3389/fonc.2022.836257 (PMC9065474; doi:10.3389/fonc.2022.836257)
Supplement: Supplementary file 2 [file DataSheet_2.zip › wb Fig 5 C E/pdl1.csv]

	Area	Mean	IntDen	RawIntDen
1	6026	85.667441089	516232.000000000	516232.000000000
2	5785	88.863958513	514078.000000000	514078.000000000
3	5511	82.304663400	453581.000000000	453581.000000000
4	4179	82.007896626	342711.000000000	342711.000000000
5	3416	108.117388759	369329.000000000	369329.000000000
6	2614	115.560443764	302075.000000000	302075.000000000
