# Supplementary material for: A Nicotinamide Phosphoribosyltransferase Inhibitor, FK866, Suppresses the Growth of Anaplastic Meningiomas and Inhibits Immune Checkpoint Expression by Regulating STAT1
Source: Front Oncol. 2022 Apr 20;12:836257. doi: 10.3389/fonc.2022.836257 (PMC9065474; doi:10.3389/fonc.2022.836257)
Supplement: Supplementary file 2 [file DataSheet_2.zip › wb Fig 5 C E/pstat1.csv]

	Area	Mean	IntDen	RawIntDen
1	693	75.851370851	52565.000000000	52565.000000000
2	702	70.784900285	49691.000000000	49691.000000000
3	800	70.310000000	56248.000000000	56248.000000000
4	627	60.162679426	37722.000000000	37722.000000000
5	718	52.130919220	37430.000000000	37430.000000000
6	694	44.250720461	30710.000000000	30710.000000000
