# Supplementary material for: A Nicotinamide Phosphoribosyltransferase Inhibitor, FK866, Suppresses the Growth of Anaplastic Meningiomas and Inhibits Immune Checkpoint Expression by Regulating STAT1
Source: Front Oncol. 2022 Apr 20;12:836257. doi: 10.3389/fonc.2022.836257 (PMC9065474; doi:10.3389/fonc.2022.836257)
Supplement: Supplementary file 2 [file DataSheet_2.zip › wb Fig 5 C E/stat1 actin.csv]

	Area	Mean	IntDen	RawIntDen
1	1652	152.669491525	252210	252210
2	1172	195.389078498	228996	228996
3	1176	182.398809524	214501	214501
4	1165	175.134763948	204032	204032
5	1199	182.959132611	219368	219368
6	1244	162.319131833	201925	201925
