# Supplementary material for: A Nicotinamide Phosphoribosyltransferase Inhibitor, FK866, Suppresses the Growth of Anaplastic Meningiomas and Inhibits Immune Checkpoint Expression by Regulating STAT1
Source: Front Oncol. 2022 Apr 20;12:836257. doi: 10.3389/fonc.2022.836257 (PMC9065474; doi:10.3389/fonc.2022.836257)
Supplement: Supplementary file 2 [file DataSheet_2.zip › wb Fig 5 C E/stat1.csv]

	Area	Mean	IntDen	RawIntDen
1	2553	109.446141794	279416.000000000	279416.000000000
2	1972	115.569979716	227904.000000000	227904.000000000
3	1720	121.225000000	208507.000000000	208507.000000000
4	1118	125.147584973	139915.000000000	139915.000000000
5	904	138.801991150	125477.000000000	125477.000000000
6	775	147.669677419	114444.000000000	114444.000000000
