# Supplementary material for: A Nicotinamide Phosphoribosyltransferase Inhibitor, FK866, Suppresses the Growth of Anaplastic Meningiomas and Inhibits Immune Checkpoint Expression by Regulating STAT1
Source: Front Oncol. 2022 Apr 20;12:836257. doi: 10.3389/fonc.2022.836257 (PMC9065474; doi:10.3389/fonc.2022.836257)
Supplement: Supplementary file 3 [file DataSheet_3.zip]

Archive with 15 entries (12 files):
- wb Fig 3 B/
- wb Fig 3 B/dyx-0207-2-GAPDH-2 2021.02.07_19.03.40_Ch/
- wb Fig 3 B/dyx-0207-2-GAPDH-2 2021.02.07_19.03.40_Ch/dyx-0207-2-GAPDH-2 2021.02.07_19.03.40ps_Ch+Marker.jpg
- wb Fig 3 B/dyx-0207-2-GAPDH-2 2021.02.07_19.03.40_Ch/dyx-0207-2-GAPDH-2 2021.02.07_19.03.40_Ch+Marker.jpg
- wb Fig 3 B/dyx-0207-2-GAPDH-2 2021.02.07_19.03.40_Ch/dyx-0207-2-GAPDH-2 2021.02.07_19.03.40_Ch-Marker.jpg
- wb Fig 3 B/dyx-0207-2-GAPDH-2 2021.02.07_19.03.40_Ch/dyx-0207-2-GAPDH-2 2021.02.07_19.03.40_Ch-Marker.tif
- wb Fig 3 B/dyx-0207-2-GAPDH-2 2021.02.07_19.03.40_Ch/dyx-0207-2-GAPDH-2 2021.02.07_19.03.40_Ch.tif
- wb Fig 3 B/dyx-0207-2-GAPDH-2 2021.02.07_19.03.40_Ch/F GAPDH.tif
- wb Fig 3 B/dyx-0207-2-NAMPT-2 2021.02.07_19.01.12_Ch/
- wb Fig 3 B/dyx-0207-2-NAMPT-2 2021.02.07_19.01.12_Ch/dyx-0207-2-NAMPT-2 2021.02.07ps_19.01.12_Ch+Marker.jpg
- wb Fig 3 B/dyx-0207-2-NAMPT-2 2021.02.07_19.01.12_Ch/dyx-0207-2-NAMPT-2 2021.02.07_19.01.12_Ch+Marker.jpg
- wb Fig 3 B/dyx-0207-2-NAMPT-2 2021.02.07_19.01.12_Ch/dyx-0207-2-NAMPT-2 2021.02.07_19.01.12_Ch-Marker.jpg
- wb Fig 3 B/dyx-0207-2-NAMPT-2 2021.02.07_19.01.12_Ch/dyx-0207-2-NAMPT-2 2021.02.07_19.01.12_Ch-Marker.tif
- wb Fig 3 B/dyx-0207-2-NAMPT-2 2021.02.07_19.01.12_Ch/dyx-0207-2-NAMPT-2 2021.02.07_19.01.12_Ch.tif
- wb Fig 3 B/dyx-0207-2-NAMPT-2 2021.02.07_19.01.12_Ch/F NAMPT.tif
