# Supplementary material for: A Nicotinamide Phosphoribosyltransferase Inhibitor, FK866, Suppresses the Growth of Anaplastic Meningiomas and Inhibits Immune Checkpoint Expression by Regulating STAT1
Source: Front Oncol. 2022 Apr 20;12:836257. doi: 10.3389/fonc.2022.836257 (PMC9065474; doi:10.3389/fonc.2022.836257)
Supplement: Supplementary file 4 [file DataSheet_4.zip]

Archive with 8 entries (7 files):
- fcs Fig 5 A/
- fcs Fig 5 A/F 周期统计.xls
- fcs Fig 5 A/fk1.fcs
- fcs Fig 5 A/fk2.fcs
- fcs Fig 5 A/fk3.fcs
- fcs Fig 5 A/nc1.fcs
- fcs Fig 5 A/nc2.fcs
- fcs Fig 5 A/nc3.fcs
