# Supplementary material for: A Nicotinamide Phosphoribosyltransferase Inhibitor, FK866, Suppresses the Growth of Anaplastic Meningiomas and Inhibits Immune Checkpoint Expression by Regulating STAT1
Source: Front Oncol. 2022 Apr 20;12:836257. doi: 10.3389/fonc.2022.836257 (PMC9065474; doi:10.3389/fonc.2022.836257)
Supplement: Supplementary file 4 [file DataSheet_4.zip › fcs Fig 5 A/F 周期统计.xls]

## Sheet: Sheet0
Depth	Name	Statistic	#Cells
	J:\NAMPT \5.29 zhouqi\5.29.fk10v-2000_12.cif		1134
	J:\NAMPT \5.29 zhouqi\5.29.fk10v-2000_12.cif/Cell Cycle
>	J:\NAMPT \5.29 zhouqi\5.29.fk10v-2000_12.cif/DeanJettFox-Intens-G1	60.8	690
>	J:\NAMPT \5.29 zhouqi\5.29.fk10v-2000_12.cif/DeanJettFox-Intens-G2	28	318
>	J:\NAMPT \5.29 zhouqi\5.29.fk10v-2000_12.cif/DeanJettFox-Intens-S	10.6	120
	J:\NAMPT \5.29 zhouqi\5.29.fk10v-3000_11.cif		864
	J:\NAMPT \5.29 zhouqi\5.29.fk10v-3000_11.cif/Cell Cycle
>	J:\NAMPT \5.29 zhouqi\5.29.fk10v-3000_11.cif/DeanJettFox-Intens-G1	65.3	564
>	J:\NAMPT \5.29 zhouqi\5.29.fk10v-3000_11.cif/DeanJettFox-Intens-G2	23.1	200
>	J:\NAMPT \5.29 zhouqi\5.29.fk10v-3000_11.cif/DeanJettFox-Intens-S	10.5	91
	J:\NAMPT \5.29 zhouqi\5.29.fk10v-5000_13.cif		1873
	J:\NAMPT \5.29 zhouqi\5.29.fk10v-5000_13.cif/Cell Cycle
>	J:\NAMPT \5.29 zhouqi\5.29.fk10v-5000_13.cif/DeanJettFox-Intens-G1	62.4	1169
>	J:\NAMPT \5.29 zhouqi\5.29.fk10v-5000_13.cif/DeanJettFox-Intens-G2	25.8	483
>	J:\NAMPT \5.29 zhouqi\5.29.fk10v-5000_13.cif/DeanJettFox-Intens-S	11.1	207
	J:\NAMPT \5.29 zhouqi\5.29.nc10v-100000_14.cif		976
	J:\NAMPT \5.29 zhouqi\5.29.nc10v-100000_14.cif/Cell Cycle
>	J:\NAMPT \5.29 zhouqi\5.29.nc10v-100000_14.cif/DeanJettFox-Intens-G1	68	664
>	J:\NAMPT \5.29 zhouqi\5.29.nc10v-100000_14.cif/DeanJettFox-Intens-G2	15.6	152
>	J:\NAMPT \5.29 zhouqi\5.29.nc10v-100000_14.cif/DeanJettFox-Intens-S	15.9	155
	J:\NAMPT \5.29 zhouqi\5.29.nc10v-200000_15.cif		1976
	J:\NAMPT \5.29 zhouqi\5.29.nc10v-200000_15.cif/Cell Cycle
>	J:\NAMPT \5.29 zhouqi\5.29.nc10v-200000_15.cif/DeanJettFox-Intens-G1	63.6	1257
>	J:\NAMPT \5.29 zhouqi\5.29.nc10v-200000_15.cif/DeanJettFox-Intens-G2	16.3	323
>	J:\NAMPT \5.29 zhouqi\5.29.nc10v-200000_15.cif/DeanJettFox-Intens-S	19.4	383
	J:\NAMPT \5.29 zhouqi\5.29.nc10v-500000_16.cif		3000
	J:\NAMPT \5.29 zhouqi\5.29.nc10v-500000_16.cif/Cell Cycle
>	J:\NAMPT \5.29 zhouqi\5.29.nc10v-500000_16.cif/DeanJettFox-Intens-G1	63.1	1893
>	J:\NAMPT \5.29 zhouqi\5.29.nc10v-500000_16.cif/DeanJettFox-Intens-G2	14.8	445
>	J:\NAMPT \5.29 zhouqi\5.29.nc10v-500000_16.cif/DeanJettFox-Intens-S	20.1	602
