# Supplementary material for: A Nicotinamide Phosphoribosyltransferase Inhibitor, FK866, Suppresses the Growth of Anaplastic Meningiomas and Inhibits Immune Checkpoint Expression by Regulating STAT1
Source: Front Oncol. 2022 Apr 20;12:836257. doi: 10.3389/fonc.2022.836257 (PMC9065474; doi:10.3389/fonc.2022.836257)
Supplement: Supplementary file 5 [file Table_1.xlsx]

## Sheet: Sheet1
ID	Prime	sequence(5' to 3')	base number
1	STAT1-H1-FORWARD	CAGCTTGACTCAAAATTCCTGGA	23
2	STAT1-H1-REVERSE	TGAAGATTACGCTTGCTTTTCCT	23
3	NAMPT-H1-FORWARD	AATGTTCTCTTCACGGTGGAAAA	23
4	NAMPT-H1-REVERSE	ACTGTGATTGGATACCAGGACT	22
5	GAPDH-H1-FORWARD	GGAGCGAGATCCCTCCAAAAT	21
6	GAPDH-H1-REVERSE	GGCTGTTGTCATACTTCTCATGG	23
