# Supplementary material for: A Nicotinamide Phosphoribosyltransferase Inhibitor, FK866, Suppresses the Growth of Anaplastic Meningiomas and Inhibits Immune Checkpoint Expression by Regulating STAT1
Source: Front Oncol. 2022 Apr 20;12:836257. doi: 10.3389/fonc.2022.836257 (PMC9065474; doi:10.3389/fonc.2022.836257)
Supplement: Supplementary file 6 [file Table_2.xlsx]

## Sheet: Sheet1
N	Unused	Total	%Cov	%Cov(50)	%Cov(95)	Accession	Name	GENE NAME	113:116	PVal 113:116	EF 113:116	LowerCI 113:116	UpperCI 113:116
2728	2	4.11	34.19	30.77	16.24	sp|P01742|HV169_HUMAN	Immunoglobulin heavy variable 1-69 OS	IGHV1-69	0.0110662	0.0173423	2.29087	0.01	0.0253513
4301	0.08	0.14	26.95	13.71	0.9456	sp|Q9BXW7|HDHD5_HUMAN	Haloacid dehalogenase-like hydrolase domain-containing 5 OS	HDHD5	0.0110662	0.0177895	2.29087	0.01	0.0253513
3506	0.33	7.43	27.75	11.5	1.965	sp|Q96JI7|SPTCS_HUMAN	Spatacsin OS	SPG11	0.0110662	0.0180073	2.29087	0.01	0.0253513
2799	2	2.04	30.21	14.89	4.468	sp|Q96TC7|RMD3_HUMAN	Regulator of microtubule dynamics protein 3 OS	RMDN3	0.0110662	0.0180904	2.29087	0.01	0.0253513
3521	0.32	0.45	34.46	10.45	0	sp|O00471|EXOC5_HUMAN	Exocyst complex component 5 OS	EXOC5	0.0110662	0.0181504	2.29087	0.01	0.0253513
4622	0.05	3.18	27.93	13.42	2.982	sp|Q86YT6|MIB1_HUMAN	E3 ubiquitin-protein ligase MIB1 OS	MIB1	0.0110662	0.0181566	2.29087	0.01	0.0253513
2833	2	2.01	41.73	25.2	14.96	sp|P55056|APOC4_HUMAN	Apolipoprotein C-IV OS	APOC4	0.0110662	0.0182516	2.29087	0.01	0.0253513
3735	0.19	2.24	16.78	5.768	0.4195	RRRRRsp|Q96L96|ALPK3_HUMAN	REVERSED Alpha-protein kinase 3 OS	ALPK3	0.0110662	0.0183622	2.29087	0.01	0.0253513
2634	2.01	31.21	51.25	37.46	31.18	sp|P49448|DHE4_HUMAN	Glutamate dehydrogenase 2, mitochondrial OS	GLUD2	0.0110662	0.0184357	2.29087	0.01	0.0253513
3303	0.61	0.75	22.63	8.229	0.7481	RRRRRsp|Q8NFA0|UBP32_HUMAN	REVERSED Ubiquitin carboxyl-terminal hydrolase 32 OS	USP32	0.0110662	0.0186024	2.96483	0.01	0.0328095
1940	4.01	8.46	27.33	13.87	9.731	sp|P34896|GLYC_HUMAN	Serine hydroxymethyltransferase, cytosolic OS	SHMT1	0.0110662	0.0186513	2.29087	0.01	0.0253513
4668	0.05	0.78	28.8	10.44	1.793	RRRRRsp|Q9Y5I2|PCDAA_HUMAN	REVERSED Protocadherin alpha-10 OS	PCDHA10	0.0110662	0.0186738	2.29087	0.01	0.0253513
4511	0.06	0.18	30.3	12.07	1.155	sp|O43264|ZW10_HUMAN	Centromere/kinetochore protein zw10 homolog OS	ZW10	0.0110662	0.0186889	2.29087	0.01	0.0253513
4470	0.06	2.26	22.36	5.889	1.309	RRRRRsp|P53814|SMTN_HUMAN	REVERSED Smoothelin OS	SMTN	0.0110662	0.0187025	2.29087	0.01	0.0253513
3177	0.86	0.94	23.21	15.18	8.036	sp|P01714|LV319_HUMAN	Immunoglobulin lambda variable 3-19 OS	IGLV3-19	0.0110662	0.0187191	2.29087	0.01	0.0253513
2769	2	2.2	34.04	11.06	3.404	sp|Q9BRQ6|MIC25_HUMAN	MICOS complex subunit MIC25 OS	CHCHD6	0.0110662	0.0188137	2.29087	0.01	0.0253513
3879	0.14	1.23	32.77	16.81	3.361	sp|Q86WH2|RASF3_HUMAN	Ras association domain-containing protein 3 OS	RASSF3	0.0110662	0.0188428	2.29087	0.01	0.0253513
3024	1.36	5.82	38.38	18.45	11.44	sp|P48739|PIPNB_HUMAN	Phosphatidylinositol transfer protein beta isoform OS	PITPNB	0.0110662	0.0188515	2.29087	0.01	0.0253513
2233	2.91	7.38	26.49	12.05	3.093	sp|O95622|ADCY5_HUMAN	Adenylate cyclase type 5 OS	ADCY5	0.0110662	0.0188603	2.29087	0.01	0.0253513
2715	2	5.43	21.98	9.732	3.859	sp|P41743|KPCI_HUMAN	Protein kinase C iota type OS	PRKCI	0.0110662	0.0188758	2.29087	0.01	0.0253513
4023	0.11	6.15	24.9	10.27	3.422	sp|Q9UK58|CCNL1_HUMAN	Cyclin-L1 OS	CCNL1	0.0110662	0.0189043	2.29087	0.01	0.0253513
2603	2.02	4.14	25.81	12.24	5.736	sp|Q9Y6G9|DC1L1_HUMAN	Cytoplasmic dynein 1 light intermediate chain 1 OS	DYNC1LI1	0.0110662	0.0189407	2.29087	0.01	0.0253513
2415	2.25	2.38	24.87	9.045	4.02	sp|Q96G97|BSCL2_HUMAN	Seipin OS	BSCL2	0.0110662	0.0190188	2.29087	0.01	0.0253513
3669	0.23	0.3	18.3	7.585	0.8649	sp|Q8IWU2|LMTK2_HUMAN	Serine/threonine-protein kinase LMTK2 OS	LMTK2	0.0110662	0.0190188	2.29087	0.01	0.0253513
1456	6.4	6.48	31.52	17.21	7.971	sp|Q9H0X4|F234A_HUMAN	Protein FAM234A OS	FAM234A	0.0110662	0.0190591	2.29087	0.01	0.0253513
4132	0.1	0.2	34.54	11.94	0.8529	sp|Q6KCM7|SCMC2_HUMAN	Calcium-binding mitochondrial carrier protein SCaMC-2 OS	SLC25A25	0.0110662	0.0191106	2.29087	0.01	0.0253513
4226	0.08	16.88	57.46	41.71	31.22	sp|P30490|1B52_HUMAN	HLA class I histocompatibility antigen, B-52 alpha chain OS	HLA-B	0.0110662	0.019118	2.29087	0.01	0.0253513
4341	0.07	2.6	35.11	10.55	1.776	sp|O15083|ERC2_HUMAN	ERC protein 2 OS	ERC2	0.0110662	0.0192587	2.29087	0.01	0.0253513
3631	0.25	0.33	21.63	12.08	0	sp|Q5T440|CAF17_HUMAN	Putative transferase CAF17, mitochondrial OS	IBA57	0.0110662	0.0192652	2.29087	0.01	0.0253513
2901	1.79	1.97	27.27	17.61	13.07	sp|Q86V88|MGDP1_HUMAN	Magnesium-dependent phosphatase 1 OS	MDP1	0.0110662	0.019411	2.29087	0.01	0.0253513
3968	0.12	2.42	20.47	8.112	0.8238	sp|Q5SYB0|FRPD1_HUMAN	FERM and PDZ domain-containing protein 1 OS	FRMPD1	0.0110662	0.0194146	2.29087	0.01	0.0253513
2608	2.02	4.03	41.75	23.3	15.53	sp|P82909|RT36_HUMAN	28S ribosomal protein S36, mitochondrial OS	MRPS36	0.0110662	0.0194665	2.29087	0.01	0.0253513
3877	0.14	2.28	26.84	10.68	1.154	RRRRRsp|Q9Y653|AGRG1_HUMAN	REVERSED Adhesion G-protein coupled receptor G1 OS	ADGRG1	0.0110662	0.0194665	2.29087	0.01	0.0253513
2751	2	4.01	26.04	11.83	9.467	sp|Q8N183|MIMIT_HUMAN	Mimitin, mitochondrial OS	NDUFAF2	0.0110662	0.0194916	2.29087	0.01	0.0253513
3113	1.04	1.2	25.73	7.449	1.58	sp|Q7L5Y1|ENOF1_HUMAN	Mitochondrial enolase superfamily member 1 OS	ENOSF1	0.0110662	0.0194941	2.29087	0.01	0.0253513
1284	7.78	11.98	33.48	17.42	11.76	sp|Q9BRK3|MXRA8_HUMAN	Matrix remodeling-associated protein 8 OS	MXRA8	0.0110662	0.019495	2.29087	0.01	0.0253513
2532	2.06	8.14	42.91	14.57	7.48	sp|Q9GZT6|CC90B_HUMAN	Coiled-coil domain-containing protein 90B, mitochondrial OS	CCDC90B	0.0110662	0.0195061	2.29087	0.01	0.0253513
3810	0.16	0.89	20.92	8.865	1.418	sp|Q16270|IBP7_HUMAN	Insulin-like growth factor-binding protein 7 OS	IGFBP7	0.0110662	0.0195095	2.29087	0.01	0.0253513
2839	2	2	28.46	9.363	3.371	sp|Q9NQX7|ITM2C_HUMAN	Integral membrane protein 2C OS	ITM2C	0.0110662	0.0196625	2.29087	0.01	0.0253513
4327	0.07	5.95	25	10.65	3.548	RRRRRsp|Q53F19|NCBP3_HUMAN	REVERSED Nuclear cap-binding protein subunit 3 OS	NCBP3	0.0110662	0.019783	2.29087	0.01	0.0253513
2666	2.01	2.33	26.91	13.09	5.926	sp|Q9BSL1|UBAC1_HUMAN	Ubiquitin-associated domain-containing protein 1 OS	UBAC1	0.0110662	0.019817	2.29087	0.01	0.0253513
2716	2	5.18	42.54	24.63	17.16	sp|Q99576|T22D3_HUMAN	TSC22 domain family protein 3 OS	TSC22D3	0.0110662	0.0198365	2.29087	0.01	0.0253513
4652	0.05	2.15	22.39	11.94	3.98	sp|A8K4G0|CLM7_HUMAN	CMRF35-like molecule 7 OS	CD300LB	0.0110662	0.0198701	2.29087	0.01	0.0253513
4012	0.12	0.16	18.88	6.122	0	sp|O15258|RER1_HUMAN	Protein RER1 OS	RER1	0.0110662	0.0200212	2.29087	0.01	0.0253513
3332	0.56	0.67	21.47	12.34	1.282	sp|Q9Y5P4|C43BP_HUMAN	Collagen type IV alpha-3-binding protein OS	COL4A3BP	0.0110662	0.0203279	2.29087	0.01	0.0253513
2244	2.86	5.92	29.04	14.31	6.009	sp|Q9NUY8|TBC23_HUMAN	TBC1 domain family member 23 OS	TBC1D23	0.0110662	0.0208192	2.29087	0.01	0.0253513
4001	0.12	0.17	20.15	10.23	0	sp|Q96S55|WRIP1_HUMAN	ATPase WRNIP1 OS	WRNIP1	0.0111686	0.0189789	2.26986	0.01	0.0253513
3975	0.12	2.22	19.66	6.102	0.8475	RRRRRsp|P54793|ARSF_HUMAN	REVERSED Arylsulfatase F OS	ARSF	0.011272	0.019134	2.33346	0.01	0.0263027
3684	0.22	0.89	16.89	7.869	1.919	sp|Q14119|VEZF1_HUMAN	Vascular endothelial zinc finger 1 OS	VEZF1	0.011272	0.0202719	3.10456	0.01	0.0349945
4760	0.05	0.07	27.17	8.268	0	RRRRRsp|Q9Y6Z5|AFAS1_HUMAN	REVERSED Putative uncharacterized protein AFDN-AS1 OS	AFDN-AS1	0.0113763	0.0185886	2.96483	0.01	0.0337287
2540	2.06	2.17	30.9	16.91	4.665	sp|Q02338|BDH_HUMAN	D-beta-hydroxybutyrate dehydrogenase, mitochondrial OS	BDH1	0.0125893	0.0195532	10.3753	0.01	0.130617
2495	2.09	13.87	25.08	9.675	1.746	sp|P50851|LRBA_HUMAN	Lipopolysaccharide-responsive and beige-like anchor protein OS	LRBA	0.012942	0.0192662	14.1906	0.01	0.183654
3189	0.82	3.1	35.87	19.15	5.775	sp|Q9Y5K5|UCHL5_HUMAN	Ubiquitin carboxyl-terminal hydrolase isozyme L5 OS	UCHL5	0.0148594	0.0289924	20.5116	0.01	0.30479
3788	0.17	0.22	19.58	2.946	0.6932	sp|Q6PDB4|ZN880_HUMAN	Zinc finger protein 880 OS	ZNF880	0.0207014	0.0187215	4.9204	0.0100925	0.101859
2765	2	2.28	32.55	16.75	5.896	sp|Q5QJ74|TBCEL_HUMAN	Tubulin-specific chaperone cofactor E-like protein OS	TBCEL	0.0212814	0.0300171	28.0543	0.0100925	0.597035
2436	2.2	2.29	47.84	20.26	5.603	sp|Q9UEU0|VTI1B_HUMAN	Vesicle transport through interaction with t-SNAREs homolog 1B OS	VTI1B	0.0258226	0.000908278	4.69894	0.0105682	0.121339
4460	0.06	2.45	30.15	10.7	2.191	RRRRRsp|Q13616|CUL1_HUMAN	REVERSED Cullin-1 OS	CUL1	0.0270396	0.0190897	31.3329	0.0100925	0.847227
1432	6.59	11.36	42.66	29.66	18.08	sp|P09471|GNAO_HUMAN	Guanine nucleotide-binding protein G(o) subunit alpha OS	GNAO1	0.0280543	0.0136397	5.91562	0.0118032	0.165959
1298	7.66	21.65	72.14	68.16	53.23	sp|P02763|A1AG1_HUMAN	Alpha-1-acid glycoprotein 1 OS	ORM1	0.030761	0.00845534	1.51356	0.0231206	0.0465586
4523	0.06	0.15	25.93	13.45	1.559	sp|P27037|AVR2A_HUMAN	Activin receptor type-2A OS	ACVR2A	0.030761	0.00253892	2.05116	0.0180302	0.0630957
4197	0.09	0.26	29.9	11.68	0.6873	sp|Q4G0J3|LARP7_HUMAN	La-related protein 7 OS	LARP7	0.030761	0.0296653	30.1995	0.0101859	0.928966
848	12.12	12.21	80.7	77.19	67.54	sp|P06702|S10A9_HUMAN	Protein S100-A9 OS	S100A9	0.0313329	0.0489577	1.57036	0.021677	0.049204
2089	3.5	4.48	35.28	17.22	4.357	sp|Q9H270|VPS11_HUMAN	Vacuolar protein sorting-associated protein 11 homolog OS	VPS11	0.0319154	0.000920842	4.52898	0.0121339	0.144544
922	11.25	11.33	52.27	42.61	34.09	sp|Q9BW30|TPPP3_HUMAN	Tubulin polymerization-promoting protein family member 3 OS	TPPP3	0.0331131	0.000149928	6.19441	0.0152757	0.205116
1277	7.85	8.18	70.8	70.8	62.83	sp|P41567|EIF1_HUMAN	Eukaryotic translation initiation factor 1 OS	EIF1	0.0337287	0.0323875	33.7287	0.0114815	1.13763
174	35.82	39.08	89.09	87.27	80.91	sp|P01857|IGHG1_HUMAN	Immunoglobulin heavy constant gamma 1 OS	IGHG1	0.0343558	0.00271979	1.78649	0.0233346	0.0613762
4055	0.11	0.26	20.13	5.636	0.8052	sp|A6NKL6|T200C_HUMAN	Transmembrane protein 200C OS	TMEM200C	0.0356451	0.0295169	33.1131	0.0104713	1.18032
1134	8.85	8.93	76.52	76.52	76.52	sp|P05387|RLA2_HUMAN	60S acidic ribosomal protein P2 OS	RPLP2	0.0376704	0.0345863	13.6773	0.0248886	0.515229
223	31.24	31.68	62.69	57.17	44.15	sp|P02679|FIBG_HUMAN	Fibrinogen gamma chain OS	FGG	0.0383707	5.65119e-07	1.51356	0.0296483	0.0580764
2367	2.37	2.56	32.12	16.84	6.076	sp|Q96PD5|PGRP2_HUMAN	N-acetylmuramoyl-L-alanine amidase OS	PGLYRP2	0.0387258	0.0011345	10.8643	0.0104713	0.420727
869	11.83	12.18	49.55	38.07	23.87	sp|Q15293|RCN1_HUMAN	Reticulocalbin-1 OS	RCN1	0.0394457	0.0445087	5.24807	0.021677	0.207014
972	10.6	10.68	69.53	44.53	33.59	sp|P02775|CXCL7_HUMAN	Platelet basic protein OS	PPBP	0.0398107	0.00555569	6.13762	0.0164437	0.244343
20	96.62	95.83	81.95	76.5	68.48	sp|P02787|TRFE_HUMAN	Serotransferrin OS	TF	0.0405509	0	1.59956	0.0319154	0.0648634
2890	1.87	2.02	34.53	17.92	5.212	sp|Q13287|NMI_HUMAN	N-myc-interactor OS	NMI	0.0416869	0.0304742	4.44631	0.0139316	0.185353
966	10.66	10.79	30.73	19.08	10.5	sp|P07602|SAP_HUMAN	Prosaposin OS	PSAP	0.0420727	0.000634357	2.07014	0.0313329	0.0870964
4102	0.1	2.5	24.19	7.061	1.152	sp|P23467|PTPRB_HUMAN	Receptor-type tyrosine-protein phosphatase beta OS	PTPRB	0.0440555	0.0321974	32.5087	0.0122462	1.43219
4029	0.11	3.38	21.6	6.149	1.245	RRRRRsp|Q9Y2G9|SBNO2_HUMAN	REVERSED Protein strawberry notch homolog 2 OS	SBNO2	0.0440555	0.0327408	32.8095	0.0122462	1.44544
704	14.31	17.4	62.72	53.85	40.83	sp|P13073|COX41_HUMAN	Cytochrome c oxidase subunit 4 isoform 1, mitochondrial OS	COX4I1	0.047863	7.39151e-05	3.01995	0.0328095	0.144544
4027	0.11	3.94	25.08	9.103	1.079	RRRRRsp|Q6AHZ1|Z518A_HUMAN	REVERSED Zinc finger protein 518A OS	ZNF518A	0.047863	0.03392	31.6228	0.0109648	1.51356
4435	0.06	5.86	26.67	10.53	1.791	RRRRRsp|Q9NZJ4|SACS_HUMAN	REVERSED Sacsin OS	SACS	0.0496592	0.00889053	6.79204	0.0260615	0.337287
3822	0.16	0.22	14.64	7.129	0	sp|Q86Y33|CD20B_HUMAN	Cell division cycle protein 20 homolog B OS	CDC20B	0.0505825	0.0338377	32.5087	0.0128233	1.64437
2599	2.02	4.23	29.08	16.46	4.252	sp|Q9UBB6|NCDN_HUMAN	Neurochondrin OS	NCDN	0.0510505	0.00103697	6.66807	0.0155597	0.340408
216	31.76	33.17	59.11	50.49	44.09	sp|P00738|HPT_HUMAN	Haptoglobin OS	HP	0.0539511	2.9357e-07	1.6293	0.0436516	0.0879023
1034	9.83	10.07	54.05	36.04	33.33	sp|P04179|SODM_HUMAN	Superoxide dismutase [Mn], mitochondrial OS	SOD2	0.0564937	0.00101634	2.93765	0.0296483	0.165959
60	62.1	62.41	77.27	76.32	70.81	sp|P01009|A1AT_HUMAN	Alpha-1-antitrypsin OS	SERPINA1	0.0580764	5.43414e-11	2.0893	0.0413047	0.121339
4270	0.08	2.27	17.63	6.299	0.2423	sp|Q9Y6N7|ROBO1_HUMAN	Roundabout homolog 1 OS	ROBO1	0.0591562	0.00108335	5.24807	0.0170608	0.310456
3309	0.59	0.82	29.63	14.81	8.796	sp|Q6P1X6|CH082_HUMAN	UPF0598 protein C8orf82 OS	C8orf82	0.0591562	0.0334295	34.3558	0.0121339	2.03236
450	20.01	20.21	46.73	36.35	27.81	sp|P04003|C4BPA_HUMAN	C4b-binding protein alpha chain OS	C4BPA	0.0625173	1.21233e-08	3.7325	0.0448745	0.233346
1501	6.18	6.75	25.67	12.17	7.908	sp|Q9UGT4|SUSD2_HUMAN	Sushi domain-containing protein 2 OS	SUSD2	0.0654636	0.0260548	6.54636	0.0188799	0.428549
4571	0.05	14.48	26.65	10.73	1.468	sp|Q9P225|DYH2_HUMAN	Dynein heavy chain 2, axonemal OS	DNAH2	0.0666807	0.0367754	32.5087	0.0139316	2.1677
101	44.64	47.07	68.64	61.1	57.23	sp|P02675|FIBB_HUMAN	Fibrinogen beta chain OS	FGB	0.0704693	2.25786e-07	1.95884	0.0515229	0.138038
947	10.96	11.29	45.39	31.91	22.37	sp|P02686|MBP_HUMAN	Myelin basic protein OS	MBP	0.0711213	6.36084e-06	1.69044	0.0496592	0.120226
3916	0.13	2.32	21.08	8.938	0.6112	sp|O60307|MAST3_HUMAN	Microtubule-associated serine/threonine-protein kinase 3 OS	MAST3	0.0711213	0.0011244	5.44503	0.0192309	0.387258
194	33.91	34.54	73.84	59.28	45.15	sp|P02774|VTDB_HUMAN	Vitamin D-binding protein OS	GC	0.0724436	3.10746e-09	2.72898	0.0515229	0.197697
3902	0.13	8.45	23.5	10.02	2.689	RRRRRsp|Q8TD26|CHD6_HUMAN	REVERSED Chromodomain-helicase-DNA-binding protein 6 OS	CHD6	0.0737904	0.0197271	6.85488	0.0164437	0.505825
1788	4.47	4.67	13.56	6.041	2.197	sp|Q14767|LTBP2_HUMAN	Latent-transforming growth factor beta-binding protein 2 OS	LTBP2	0.0744732	0.0304298	10.9648	0.0104713	0.816582
2032	3.75	3.85	34.36	13.13	7.336	sp|Q9Y680|FKBP7_HUMAN	Peptidyl-prolyl cis-trans isomerase FKBP7 OS	FKBP7	0.0744732	0.0344418	4.44631	0.0197697	0.331131
113	41.67	43.88	86.14	83.52	71.54	sp|P02647|APOA1_HUMAN	Apolipoprotein A-I OS	APOA1	0.0758578	1.28363e-08	1.72187	0.0554626	0.130617
543	17.79	80.99	98.64	98.64	95.92	sp|P02042|HBD_HUMAN	Hemoglobin subunit delta OS	HBD	0.0765597	1.12478e-05	1.52757	0.060256	0.11695
55	65.04	68.29	93.53	90.41	81.06	sp|P00558|PGK1_HUMAN	Phosphoglycerate kinase 1 OS	PGK1	0.0772681	8.48202e-11	3.13329	0.0619441	0.242103
3548	0.3	1.44	29.41	14.32	0.6394	sp|Q9BZL4|PP12C_HUMAN	Protein phosphatase 1 regulatory subunit 12C OS	PPP1R12C	0.077983	0.00146912	4.44631	0.0205116	0.346737
109	43.24	43.33	86.14	81.33	68.37	sp|P00338|LDHA_HUMAN	L-lactate dehydrogenase A chain OS	LDHA	0.0794328	8.62176e-05	3.01995	0.060256	0.239883
598	16.48	16.75	54.73	37.87	30.18	sp|P51884|LUM_HUMAN	Lumican OS	LUM	0.0794328	0.000873924	3.66438	0.0409261	0.291072
1330	7.32	7.8	43.58	27.96	17.63	sp|P42765|THIM_HUMAN	3-ketoacyl-CoA thiolase, mitochondrial OS	ACAA2	0.0794328	0.0103754	5.54626	0.0440555	0.440555
764	13.42	13.77	42.96	36.46	25.63	sp|P60201|MYPR_HUMAN	Myelin proteolipid protein OS	PLP1	0.0809096	0.000140926	1.34276	0.0630957	0.108643
1945	4.01	4.11	50.59	38.82	34.12	sp|P61960|UFM1_HUMAN	Ubiquitin-fold modifier 1 OS	UFM1	0.0847227	0.0185522	5.64937	0.0161436	0.47863
116	41.1	48.05	74.95	66.4	59.47	sp|P43490|NAMPT_HUMAN	Nicotinamide phosphoribosyltransferase OS	NAMPT	0.0855067	0.00138609	3.83707	0.0672977	0.328095
358	22.96	23.88	60.99	49.57	32.11	sp|P01008|ANT3_HUMAN	Antithrombin-III OS	SERPINC1	0.0862979	0.000283656	2.22844	0.0619441	0.192309
3565	0.29	0.39	17.24	6.101	0	RRRRRsp|Q13427|PPIG_HUMAN	REVERSED Peptidyl-prolyl cis-trans isomerase G OS	PPIG	0.0862979	0.0417837	6.66807	0.02208	0.57544
326	24.4	26.63	53.99	46.81	35.11	sp|Q9UNM6|PSD13_HUMAN	26S proteasome non-ATPase regulatory subunit 13 OS	PSMD13	0.0862979	0.0450397	2.60615	0.0619441	0.224905
572	17.04	19.24	47.22	44.91	22.45	sp|Q8NBS9|TXND5_HUMAN	Thioredoxin domain-containing protein 5 OS	TXNDC5	0.0870964	0.00140287	1.88799	0.0580764	0.164437
124	40.38	40.52	58.89	46.54	36.42	sp|P00747|PLMN_HUMAN	Plasminogen OS	PLG	0.0879023	1.92585e-05	1.57036	0.057544	0.138038
3775	0.17	2.31	18.18	8.392	0.6216	sp|O14559|RHG33_HUMAN	Rho GTPase-activating protein 33 OS	ARHGAP33	0.0879023	0.0311698	2.75423	0.042462	0.242103
955	10.85	10.91	77.67	62.14	53.4	sp|P62805|H4_HUMAN	Histone H4 OS	HIST1H4A	0.0912011	0.00116956	1.75388	0.0405509	0.159956
57	63.48	64.5	79.72	77.36	63.19	sp|P07237|PDIA1_HUMAN	Protein disulfide-isomerase OS	P4HB	0.0912011	8.1557e-13	1.57036	0.0672977	0.143219
98	45.13	48.71	89.92	85.08	72.58	sp|P67936|TPM4_HUMAN	Tropomyosin alpha-4 chain OS	TPM4	0.0912011	0.00179171	3.43558	0.0559758	0.313329
235	30.09	30.18	56.57	52.78	37.86	sp|P31943|HNRH1_HUMAN	Heterogeneous nuclear ribonucleoprotein H OS	HNRNPH1	0.092045	0.0119248	4.48745	0.0474242	0.413047
668	14.92	19.9	37.92	23.56	12.32	sp|Q15063|POSTN_HUMAN	Periostin OS	POSTN	0.0946237	0.0139935	3.87258	0.0369828	0.366438
1742	4.69	4.78	26.56	13	6.777	sp|O15355|PPM1G_HUMAN	Protein phosphatase 1G OS	PPM1G	0.0946237	0.0386039	31.6228	0.0159956	2.99226
346	23.64	25.29	38.93	28.3	15.55	sp|Q12906|ILF3_HUMAN	Interleukin enhancer-binding factor 3 OS	ILF3	0.0954993	0.0129729	1.45881	0.0758578	0.139316
440	20.2	20.75	60.63	45.08	35.87	sp|O43852|CALU_HUMAN	Calumenin OS	CALU	0.0963829	3.90554e-06	3.10456	0.0416869	0.299226
649	15.24	16.41	76.98	70.63	56.35	sp|Q99877|H2B1N_HUMAN	Histone H2B type 1-N OS	HIST1H2BN	0.0981748	2.67451e-05	1.67494	0.0501187	0.164437
926	11.21	13.77	51.35	45.95	36.49	sp|P61626|LYSC_HUMAN	Lysozyme C OS	LYZ	0.0990832	0.00178988	3.01995	0.0369828	0.299226
928	11.17	11.83	82	79	64	sp|P02652|APOA2_HUMAN	Apolipoprotein A-II OS	APOA2	0.100925	0.00237445	3.40408	0.0630957	0.343558
899	11.53	13.99	33.68	19.23	9.419	sp|P47897|SYQ_HUMAN	Glutamine--tRNA ligase OS	QARS	0.100925	0.0455127	5.29663	0.0376704	0.534564
2178	3.11	4.54	24.33	10.91	3.309	sp|Q14126|DSG2_HUMAN	Desmoglein-2 OS	DSG2	0.102802	0.0379973	31.6228	0.0165959	3.25087
207	32.89	36.98	69.81	59.66	45.65	sp|O75874|IDHC_HUMAN	Isocitrate dehydrogenase [NADP] cytoplasmic OS	IDH1	0.102802	0.00465958	3.63078	0.0704693	0.37325
968	10.65	12.82	75	67.19	61.72	sp|Q99878|H2A1J_HUMAN	Histone H2A type 1-J OS	HIST1H2AJ	0.103753	0.0452769	1.85353	0.0591562	0.192309
4615	0.05	4.25	18.89	5.766	1.593	sp|Q5DID0|UROL1_HUMAN	Uromodulin-like 1 OS	UMODL1	0.103753	0.0218834	31.6228	0.0165959	3.28095
261	28.31	31.95	60.99	52.01	40.66	sp|P01011|AACT_HUMAN	Alpha-1-antichymotrypsin OS	SERPINA3	0.10666	5.42968e-07	1.61436	0.047863	0.172187
4693	0.05	0.2	20.08	9.231	0	RRRRRsp|Q9H0E9|BRD8_HUMAN	REVERSED Bromodomain-containing protein 8 OS	BRD8	0.10666	0.0184546	6.79204	0.0103753	0.724436
2231	2.93	3.04	25.23	17.23	6.462	sp|P18065|IBP2_HUMAN	Insulin-like growth factor-binding protein 2 OS	IGFBP2	0.108643	0.0377948	31.6228	0.0169044	3.43558
325	24.46	25.88	53.17	35.8	18.73	sp|P20591|MX1_HUMAN	Interferon-induced GTP-binding protein Mx1 OS	MX1	0.108643	0.00061684	1.41906	0.0787046	0.15417
2042	3.72	3.85	43.5	27.12	18.08	sp|P61923|COPZ1_HUMAN	Coatomer subunit zeta-1 OS	COPZ1	0.108643	0.0321061	5.91562	0.0161436	0.642688
135	39.78	41.92	77.51	70.41	65.68	sp|P40926|MDHM_HUMAN	Malate dehydrogenase, mitochondrial OS	MDH2	0.109648	8.31775e-05	2.77971	0.0772681	0.30479
1404	6.75	14.29	45.31	27.83	23.3	sp|Q9H479|FN3K_HUMAN	Fructosamine-3-kinase OS	FN3K	0.111686	0.00313959	4.61318	0.0258226	0.515229
186	34.73	34.72	66.57	57.79	53.82	sp|P22626|ROA2_HUMAN	Heterogeneous nuclear ribonucleoproteins A2/B1 OS	HNRNPA2B1	0.111686	0.00643001	1.40605	0.0895365	0.157036
227	30.86	31.65	92.17	90.36	84.94	sp|P23528|COF1_HUMAN	Cofilin-1 OS	CFL1	0.111686	0.0189108	3.22107	0.0642688	0.359749
541	17.85	22.69	44.13	31.06	17.8	sp|P54577|SYYC_HUMAN	Tyrosine--tRNA ligase, cytoplasmic OS	YARS	0.11272	0.0205043	3.37287	0.0672977	0.380189
3937	0.13	0.25	33.01	13.51	0.5571	sp|Q9BW92|SYTM_HUMAN	Threonine--tRNA ligase, mitochondrial OS	TARS2	0.113763	0.00151746	8.16582	0.0270396	0.928966
351	23.38	23.42	82.55	79.87	57.72	sp|P0DP25|CALM3_HUMAN	Calmodulin-3 OS	CALM3	0.11695	0.0052311	2.88403	0.0981748	0.337287
920	11.26	13.6	39.64	22.95	4.918	sp|Q8IVF2|AHNK2_HUMAN	Protein AHNAK2 OS	AHNAK2	0.11695	0.0122805	2.91072	0.030761	0.340408
1360	7.06	7.25	29.23	22.15	13.23	sp|Q13347|EIF3I_HUMAN	Eukaryotic translation initiation factor 3 subunit I OS	EIF3I	0.11695	0.0309838	4.20727	0.0376704	0.49204
52	68.45	74.37	82.23	75.42	63.29	sp|Q07065|CKAP4_HUMAN	Cytoskeleton-associated protein 4 OS	CKAP4	0.119124	8.8152e-08	1.59956	0.0887156	0.190546
889	11.62	11.86	88.7	85.22	69.57	sp|P14174|MIF_HUMAN	Macrophage migration inhibitory factor OS	MIF	0.119124	0.0249139	3.13329	0.0383707	0.37325
1165	8.62	10.92	40.73	30.09	20.36	sp|O00151|PDLI1_HUMAN	PDZ and LIM domain protein 1 OS	PDLIM1	0.119124	0.0266169	3.37287	0.0255859	0.401791
1296	7.69	7.81	58	40.67	28.67	sp|P20674|COX5A_HUMAN	Cytochrome c oxidase subunit 5A, mitochondrial OS	COX5A	0.121339	0.0399795	2.48886	0.0801678	0.301995
529	18.16	18.34	77	68.54	47.42	sp|P48047|ATPO_HUMAN	ATP synthase subunit O, mitochondrial OS	ATP5O	0.121339	0.0289085	4.13048	0.077983	0.501187
3050	1.26	1.83	36.01	19.94	2.572	sp|P49247|RPIA_HUMAN	Ribose-5-phosphate isomerase OS	RPIA	0.122462	0.00135543	4.74242	0.0285759	0.580764
460	19.74	20.01	71.14	55.22	44.78	sp|P19652|A1AG2_HUMAN	Alpha-1-acid glycoprotein 2 OS	ORM2	0.123595	0.0055598	2.67917	0.0310456	0.331131
313	25.13	25.19	75.38	68.08	61.54	sp|P00918|CAH2_HUMAN	Carbonic anhydrase 2 OS	CA2	0.124738	1.71926e-05	2.51189	0.0946237	0.313329
231	30.35	32.55	28.92	17.81	11.1	sp|Q9C0C2|TB182_HUMAN	182 kDa tankyrase-1-binding protein OS	TNKS1BP1	0.125893	0.00883443	3.28095	0.0809096	0.413047
2331	2.49	4.63	28.99	17.39	8.213	sp|P01033|TIMP1_HUMAN	Metalloproteinase inhibitor 1 OS	TIMP1	0.125893	0.0380481	3.76704	0.0248886	0.474242
74	52.64	54.87	56.58	45.84	37.64	sp|P02671|FIBA_HUMAN	Fibrinogen alpha chain OS	FGA	0.127057	7.84565e-05	2.63027	0.0981748	0.334195
1314	7.49	7.77	51.16	36.43	29.46	sp|P10606|COX5B_HUMAN	Cytochrome c oxidase subunit 5B, mitochondrial OS	COX5B	0.127057	0.00889677	2.58226	0.0226986	0.328095
403	21.56	22.19	33.71	21.64	16.98	sp|P54886|P5CS_HUMAN	Delta-1-pyrroline-5-carboxylate synthase OS	ALDH18A1	0.127057	0.0332804	4.01791	0.0870964	0.510505
19	103.53	103.8	94.54	93.97	86.82	sp|P14618|KPYM_HUMAN	Pyruvate kinase PKM OS	PKM	0.12942	4.26235e-06	1.59956	0.113763	0.207014
367	22.61	24.67	58.17	45.65	32.06	sp|P23381|SYWC_HUMAN	Tryptophan--tRNA ligase, cytoplasmic OS	WARS	0.131826	0.000663417	3.43558	0.0724436	0.452898
94	46.91	49.55	71.55	62.65	53.75	sp|P10809|CH60_HUMAN	60 kDa heat shock protein, mitochondrial OS	HSPD1	0.134276	2.35037e-06	1.88799	0.110662	0.253513
573	17.03	19.39	56.25	42.19	37.89	sp|P24539|AT5F1_HUMAN	ATP synthase F(0) complex subunit B1, mitochondrial OS	ATP5F1	0.134276	0.0135199	3.49945	0.100925	0.469894
631	15.67	23.69	52.11	42.53	35.63	sp|Q969G5|PRDBP_HUMAN	Protein kinase C delta-binding protein OS	PRKCDBP	0.135519	0.0119656	2.53513	0.0310456	0.343558
357	23.09	23.43	55.14	45.33	30.84	sp|Q13838|DX39B_HUMAN	Spliceosome RNA helicase DDX39B OS	DDX39B	0.138038	0.00232628	2.93765	0.0963829	0.405509
142	39.34	39.82	37.58	22.66	14.14	sp|Q05707|COEA1_HUMAN	Collagen alpha-1(XIV) chain OS	COL14A1	0.138038	0.00268074	2.80543	0.110662	0.387258
9	172.82	179.64	75.95	67.89	60.43	sp|P01024|CO3_HUMAN	Complement C3 OS	C3	0.139316	3.33067e-15	1.58489	0.0990832	0.2208
31	85.2	84.38	94.33	94.33	88.66	sp|P04406|G3P_HUMAN	Glyceraldehyde-3-phosphate dehydrogenase OS	GAPDH	0.140605	0.0186247	1.95884	0.118032	0.275423
13	138.57	145.53	44.09	26.89	16.33	sp|P04114|APOB_HUMAN	Apolipoprotein B-100 OS	APOB	0.141906	2.13697e-10	1.45881	0.115878	0.207014
1835	4.27	10.88	25.1	7.885	2.212	sp|O75923|DYSF_HUMAN	Dysferlin OS	DYSF	0.141906	0.0408104	31.6228	0.0190546	4.48745
772	13.22	13.34	91.85	88.15	63.7	sp|P09455|RET1_HUMAN	Retinol-binding protein 1 OS	RBP1	0.141906	0.0315903	1.64437	0.0717794	0.233346
721	14.04	14.37	86.36	86.36	75.32	sp|P63241|IF5A1_HUMAN	Eukaryotic translation initiation factor 5A-1 OS	EIF5A	0.141906	0.0388886	2.46604	0.0501187	0.349945
162	36.85	36.79	47.47	36.82	26.52	sp|P27824|CALX_HUMAN	Calnexin OS	CANX	0.143219	0.000856619	3.01995	0.123595	0.432514
1050	9.68	9.79	61.71	44.57	29.71	sp|P02511|CRYAB_HUMAN	Alpha-crystallin B chain OS	CRYAB	0.143219	0.0169238	1.59956	0.0862979	0.229087
17	113	114.35	62.48	55.22	47.35	sp|P01023|A2MG_HUMAN	Alpha-2-macroglobulin OS	A2M	0.145881	6.56839e-11	1.49968	0.11695	0.218776
163	36.82	39.9	47.82	37.69	27.69	sp|Q99798|ACON_HUMAN	Aconitate hydratase, mitochondrial OS	ACO2	0.147231	0.0125973	3.34195	0.103753	0.49204
4240	0.08	5.33	31.33	11.56	4.222	sp|Q9GZZ6|ACH10_HUMAN	Neuronal acetylcholine receptor subunit alpha-10 OS	CHRNA10	0.147231	0.0312049	2.39883	0.0103753	0.353183
765	13.41	13.99	56.28	51.16	32.56	sp|P09429|HMGB1_HUMAN	High mobility group protein B1 OS	HMGB1	0.149968	0.0433094	3.04789	0.0597035	0.457088
4032	0.11	2.8	21.94	6.323	0.7438	RRRRRsp|Q5THK1|PR14L_HUMAN	REVERSED Protein PRR14L OS	PRR14L	0.149968	0.0434019	3.40408	0.0233346	0.510505
112	41.67	47.51	57.89	47.75	36.9	sp|P02788|TRFL_HUMAN	Lactotransferrin OS	LTF	0.151356	3.54632e-06	1.94089	0.0946237	0.293765
614	16.16	16.23	91.43	90.71	87.14	sp|P07737|PROF1_HUMAN	Profilin-1 OS	PFN1	0.152757	0.00097142	2.99226	0.111686	0.457088
419	20.98	23.35	66.87	52.24	42.69	sp|Q16698|DECR_HUMAN	2,4-dienoyl-CoA reductase, mitochondrial OS	DECR1	0.152757	0.00649773	3.7325	0.0816582	0.570164
1912	4.04	7.51	76.19	55.56	42.86	sp|P15954|COX7C_HUMAN	Cytochrome c oxidase subunit 7C, mitochondrial OS	COX7C	0.15417	0.000946776	4.16869	0.0630957	0.642688
107	43.52	46.04	40.13	28.19	20.55	sp|P08603|CFAH_HUMAN	Complement factor H OS	CFH	0.155597	0.000322441	1.77011	0.083946	0.275423
4150	0.09	9.22	25.46	8.345	1.177	RRRRRsp|Q6KC79|NIPBL_HUMAN	REVERSED Nipped-B-like protein OS	NIPBL	0.155597	0.0169296	3.87258	0.02208	0.60256
854	12.08	12.09	61.43	58.57	54.29	sp|P37840|SYUA_HUMAN	Alpha-synuclein OS	SNCA	0.157036	0.0372077	1.69044	0.0981748	0.265461
129	40.14	45.88	60.66	42.24	24.59	sp|Q05682|CALD1_HUMAN	Caldesmon OS	CALD1	0.158489	0.00290054	2.46604	0.123595	0.390841
780	13.1	18.49	90.58	89.86	65.22	sp|P29373|RABP2_HUMAN	Cellular retinoic acid-binding protein 2 OS	CRABP2	0.158489	0.0250696	2.91072	0.0698232	0.461318
12	154.39	156.05	66.02	51.99	37.3	sp|P35579|MYH9_HUMAN	Myosin-9 OS	MYH9	0.161436	1.81029e-06	1.27057	0.134276	0.205116
3642	0.24	2.92	30.55	10.1	0.4646	RRRRRsp|Q96J94|PIWL1_HUMAN	REVERSED Piwi-like protein 1 OS	PIWIL1	0.161436	0.00381678	4.48745	0.0363078	0.724436
3399	0.46	0.51	21.74	12.37	3.679	RRRRRsp|A6XGL0|YJEN3_HUMAN	REVERSED YjeF N-terminal domain-containing protein 3 OS	YJEFN3	0.161436	0.0338647	3.37287	0.0928966	0.544503
1084	9.33	9.69	52.4	34.5	20.09	sp|Q9BRX8|F213A_HUMAN	Redox-regulatory protein FAM213A OS	FAM213A	0.161436	0.0343226	2.77971	0.0285759	0.448745
810	12.68	13.27	63.44	47.58	28.19	sp|Q9NX63|MIC19_HUMAN	MICOS complex subunit MIC19 OS	CHCHD3	0.16293	0.00073847	3.0761	0.0474242	0.501187
218	31.62	33.92	68.18	54.29	41.67	sp|P06727|APOA4_HUMAN	Apolipoprotein A-IV OS	APOA4	0.164437	0.0050679	1.38038	0.12942	0.226986
58	63.25	66.78	74.23	62.89	53.76	sp|P38646|GRP75_HUMAN	Stress-70 protein, mitochondrial OS	HSPA9	0.164437	3.36835e-05	2.96483	0.11695	0.487529
4269	0.08	2.28	19.68	6.937	0.9009	sp|Q9Y6J0|CABIN_HUMAN	Calcineurin-binding protein cabin-1 OS	CABIN1	0.165959	0.0411151	31.3329	0.0203236	5.19996
36	78.87	82.88	72.73	64.34	52.68	sp|P13639|EF2_HUMAN	Elongation factor 2 OS	EEF2	0.167494	1.43441e-07	2.65461	0.131826	0.444631
1373	6.98	7.09	29.82	17.29	8.02	sp|Q99442|SEC62_HUMAN	Translocation protein SEC62 OS	SEC62	0.167494	0.0186655	3.40408	0.0496592	0.570164
192	34.22	34.26	52.04	50.12	41.25	sp|P27797|CALR_HUMAN	Calreticulin OS	CALR	0.172187	4.09538e-05	2.35505	0.122462	0.405509
117	41.09	41.04	82.87	72.03	66.08	sp|P60174|TPIS_HUMAN	Triosephosphate isomerase OS	TPI1	0.172187	0.00801202	2.72898	0.121339	0.469894
169	36.4	40.88	40.75	30.32	22.8	sp|Q14624|ITIH4_HUMAN	Inter-alpha-trypsin inhibitor heavy chain H4 OS	ITIH4	0.17378	0.000267825	2.44343	0.114815	0.42462
71	53.5	53.21	89.84	84.62	80.77	sp|P04075|ALDOA_HUMAN	Fructose-bisphosphate aldolase A OS	ALDOA	0.177011	0.0337589	2.24905	0.155597	0.398107
740	13.77	17.08	50.14	39.55	23.12	sp|P07585|PGS2_HUMAN	Decorin OS	DCN	0.178649	0.00690315	1.8197	0.105682	0.325087
322	24.63	27.26	21.88	10.78	4.27	sp|P13611|CSPG2_HUMAN	Versican core protein OS	VCAN	0.178649	0.0395637	1.87068	0.124738	0.334195
648	15.29	18.03	41.73	24.64	17.99	sp|P07686|HEXB_HUMAN	Beta-hexosaminidase subunit beta OS	HEXB	0.180302	0.026981	2.70396	0.0157036	0.487529
182	35.07	35.2	55.41	48.34	44.59	sp|P01871|IGHM_HUMAN	Immunoglobulin heavy constant mu OS	IGHM	0.18197	6.41744e-09	1.77011	0.0801678	0.322107
237	30	32.24	30.8	24.13	14.36	sp|Q86VB7|C163A_HUMAN	Scavenger receptor cysteine-rich type 1 protein M130 OS	CD163	0.183654	0.000106744	2.0893	0.107647	0.383707
59	63.03	73.3	79.51	70.03	58.1	sp|P11021|GRP78_HUMAN	78 kDa glucose-regulated protein OS	HSPA5	0.185353	4.03088e-05	2.208	0.158489	0.409261
249	29.32	33.16	64.27	49.3	37.13	sp|P14868|SYDC_HUMAN	Aspartate--tRNA ligase, cytoplasmic OS	DARS	0.187068	0.0463381	1.52757	0.145881	0.285759
383	22.11	26.8	45.68	32.33	19.9	sp|P00751|CFAB_HUMAN	Complement factor B OS	CFB	0.190546	0.00147542	2.24905	0.0801678	0.428549
128	40.17	44.5	63.71	57.45	54.21	sp|P61978|HNRPK_HUMAN	Heterogeneous nuclear ribonucleoprotein K OS	HNRNPK	0.190546	0.00105339	2.35505	0.145881	0.448745
3578	0.11	0.36	22.79	8.163	1.701	RRRRRsp|Q96RR4|KKCC2_HUMAN	REVERSED Calcium/calmodulin-dependent protein kinase kinase 2 OS	CAMKK2	0.192309	0.00297141	3.10456	0.0847227	0.597035
4050	0.11	0.36	22.79	8.163	1.701	RRRRRsp|Q96RR4|KKCC2_HUMAN	REVERSED Calcium/calmodulin-dependent protein kinase kinase 2 OS	CAMKK2	0.192309	0.00297141	3.10456	0.0847227	0.597035
4184	0.09	0.58	27.07	9.814	0.4132	sp|Q9Y5W8|SNX13_HUMAN	Sorting nexin-13 OS	SNX13	0.192309	0.0314957	1.6293	0.0128233	0.313329
160	37	37.34	85.16	83.75	74.2	sp|P21796|VDAC1_HUMAN	Voltage-dependent anion-selective channel protein 1 OS	VDAC1	0.192309	0.0437946	2.12814	0.144544	0.409261
424	20.92	21.35	51.1	38.95	27.07	sp|Q00325|MPCP_HUMAN	Phosphate carrier protein, mitochondrial OS	SLC25A3	0.194089	0.0262827	2.75423	0.120226	0.534564
556	17.55	20.15	92.16	79.41	74.51	sp|P61604|CH10_HUMAN	10 kDa heat shock protein, mitochondrial OS	HSPE1	0.195884	0.000690763	2.0893	0.120226	0.409261
245	29.6	29.42	70.75	59.52	48.64	sp|P06748|NPM_HUMAN	Nucleophosmin OS	NPM1	0.195884	4.09196e-05	2.24905	0.155597	0.440555
420	20.98	23.33	42.83	39.19	27.88	sp|P04217|A1BG_HUMAN	Alpha-1B-glycoprotein OS	A1BG	0.197697	0.0274145	2.85759	0.139316	0.564937
159	37.07	37.69	60.61	56.49	51.52	sp|P02790|HEMO_HUMAN	Hemopexin OS	HPX	0.197697	0.00446472	1.8197	0.159956	0.359749
132	40	41.04	50.42	36.85	29.82	sp|Q00839|HNRPU_HUMAN	Heterogeneous nuclear ribonucleoprotein U OS	HNRNPU	0.201372	0.00181628	2.75423	0.141906	0.554626
4134	0.1	0.18	20.49	8.757	0	RRRRRsp|Q8IYW5|RN168_HUMAN	REVERSED E3 ubiquitin-protein ligase RNF168 OS	RNF168	0.201372	0.0424147	33.1131	0.0190546	6.66807
1744	4.68	5.25	33.45	15.88	6.588	sp|O00186|STXB3_HUMAN	Syntaxin-binding protein 3 OS	STXBP3	0.201372	0.0454266	3.56451	0.0343558	0.717794
4047	0.11	0.93	24.11	9.463	2.366	RRRRRsp|Q8N1F8|S11IP_HUMAN	REVERSED Serine/threonine-protein kinase 11-interacting protein OS	STK11IP	0.205116	0.0195433	4.44631	0.0457088	0.912011
2151	3.26	5.66	32.76	20.69	11.38	sp|P14415|AT1B2_HUMAN	Sodium/potassium-transporting ATPase subunit beta-2 OS	ATP1B2	0.205116	0.0248059	2.93765	0.0185353	0.60256
777	13.15	26.4	72.24	64.9	51.02	sp|P27348|1433T_HUMAN	14-3-3 protein theta OS	YWHAQ	0.207014	0.0260593	2.0893	0.141906	0.432514
1483	6.25	37.65	75.44	65.26	47.02	sp|P06753|TPM3_HUMAN	Tropomyosin alpha-3 chain OS	TPM3	0.207014	0.0260993	2.01372	0.0457088	0.416869
27	88.61	90.26	78.33	71.61	61.39	sp|P14625|ENPL_HUMAN	Endoplasmin OS	HSP90B1	0.20893	1.91979e-05	1.97697	0.170608	0.413047
3703	0.21	0.26	23.6	9.129	0	RRRRRsp|Q13207|TBX2_HUMAN	REVERSED T-box transcription factor TBX2 OS	TBX2	0.20893	0.0204167	12.942	0.0104713	2.70396
4629	0.05	2.48	28.85	13.27	2.5	sp|Q16875|F263_HUMAN	6-phosphofructo-2-kinase/fructose-2,6-bisphosphatase 3 OS	PFKFB3	0.20893	0.0436471	31.0456	0.0224905	6.48634
732	13.9	14.15	57.98	41.04	30.29	sp|Q96AG4|LRC59_HUMAN	Leucine-rich repeat-containing protein 59 OS	LRRC59	0.212814	0.012934	2.24905	0.0444631	0.47863
131	40	57.97	67.41	55.29	45.73	sp|P15311|EZRI_HUMAN	Ezrin OS	EZR	0.212814	0.0149225	2.55859	0.169044	0.544503
1682	5.18	5.26	28.92	16.7	7.332	sp|P08697|A2AP_HUMAN	Alpha-2-antiplasmin OS	SERPINF2	0.214783	0.00272665	2.29087	0.0239883	0.49204
876	11.74	11.98	64.56	61.39	49.37	sp|P24666|PPAC_HUMAN	Low molecular weight phosphotyrosine protein phosphatase OS	ACP1	0.21677	0.013482	2.05116	0.0946237	0.444631
4598	0.05	5.01	22.65	9.289	1.025	sp|P24043|LAMA2_HUMAN	Laminin subunit alpha-2 OS	LAMA2	0.218776	0.0138135	2.63027	0.0248886	0.57544
488	19.05	21.55	50	41.15	27.51	sp|P36955|PEDF_HUMAN	Pigment epithelium-derived factor OS	SERPINF1	0.2208	0.00168692	2.55859	0.113763	0.564937
270	27.69	28.03	52.98	45.7	40.84	sp|P22695|QCR2_HUMAN	Cytochrome b-c1 complex subunit 2, mitochondrial OS	UQCRC2	0.2208	0.00140502	2.67917	0.0636796	0.591562
457	19.82	19.85	68.29	61.46	56.1	sp|P04792|HSPB1_HUMAN	Heat shock protein beta-1 OS	HSPB1	0.222844	0.00825853	1.95884	0.161436	0.436516
1535	6.01	10.36	49.28	38.76	29.19	sp|P26583|HMGB2_HUMAN	High mobility group protein B2 OS	HMGB2	0.222844	0.0463257	2.91072	0.0580764	0.648634
546	17.74	20.17	63.4	51.63	30.72	sp|P07910|HNRPC_HUMAN	Heterogeneous nuclear ribonucleoproteins C1/C2 OS	HNRNPC	0.224905	0.000264712	1.95884	0.0862979	0.440555
219	31.36	34.67	57.85	41.34	27.11	sp|P05164|PERM_HUMAN	Myeloperoxidase OS	MPO	0.226986	0.0124578	1.36773	0.15417	0.310456
64	58.12	61.33	60.99	49.72	38.17	sp|P19338|NUCL_HUMAN	Nucleolin OS	NCL	0.229087	0.000709673	1.40605	0.201372	0.322107
4499	0.06	0.27	22.85	8.586	1.515	sp|Q3V5L5|MGT5B_HUMAN	Alpha-1,6-mannosylglycoprotein 6-beta-N-acetylglucosaminyltransferase B OS	MGAT5B	0.229087	0.0415414	31.0456	0.0235505	7.11213
1237	8.07	8.08	36.55	23.11	15.13	sp|P17677|NEUM_HUMAN	Neuromodulin OS	GAP43	0.231206	0.0486612	3.04789	0.111686	0.704693
888	11.63	14.45	67.12	50.23	38.81	sp|P49755|TMEDA_HUMAN	Transmembrane emp24 domain-containing protein 10 OS	TMED10	0.233346	0.00900177	2.18776	0.0642688	0.510505
1502	6.18	6.43	54.62	40.77	26.15	sp|P35542|SAA4_HUMAN	Serum amyloid A-4 protein OS	SAA4	0.235505	0.0319164	1.8197	0.147231	0.428549
93	46.95	47.07	68.25	58.76	48.18	sp|P50990|TCPQ_HUMAN	T-complex protein 1 subunit theta OS	CCT8	0.239883	0.00126145	2.0893	0.199526	0.501187
1143	8.81	8.83	54.46	54.46	49.5	sp|P02655|APOC2_HUMAN	Apolipoprotein C-II OS	APOC2	0.242103	0.00931076	2.01372	0.120226	0.487529
757	13.51	13.63	81.08	61.26	47.75	sp|P14927|QCR7_HUMAN	Cytochrome b-c1 complex subunit 7 OS	UQCRB	0.242103	0.0149158	2.0893	0.049204	0.505825
1029	9.92	10.08	42.05	28.69	19.32	sp|P02760|AMBP_HUMAN	Protein AMBP OS	AMBP	0.242103	0.0454414	1.97697	0.0409261	0.47863
1228	8.12	8.17	65.56	38.89	34.44	sp|P06703|S10A6_HUMAN	Protein S100-A6 OS	S100A6	0.244343	0.00705818	2.03236	0.100925	0.496592
126	40.24	40.45	77.92	73.19	69.09	sp|P02649|APOE_HUMAN	Apolipoprotein E OS	APOE	0.251189	0.0206027	1.85353	0.194089	0.465586
3196	0.79	6.48	24.5	11.21	2.324	sp|Q6ZS81|WDFY4_HUMAN	WD repeat- and FYVE domain-containing protein 4 OS	WDFY4	0.251189	0.0449453	31.0456	0.0246604	7.7983
1828	4.29	9.28	26.5	14.17	4.484	sp|Q27J81|INF2_HUMAN	Inverted formin-2 OS	INF2	0.253513	0.042968	30.761	0.0246604	7.7983
2667	2.01	2.3	31.62	17.22	4.37	sp|Q99447|PCY2_HUMAN	Ethanolamine-phosphate cytidylyltransferase OS	PCYT2	0.253513	0.0439923	30.761	0.0246604	7.7983
148	38.27	39.87	61.09	48.23	42.44	sp|P00734|THRB_HUMAN	Prothrombin OS	F2	0.255859	0.000283547	1.90546	0.157036	0.487529
1671	5.24	9.81	42.31	37.36	27.47	sp|P55145|MANF_HUMAN	Mesencephalic astrocyte-derived neurotrophic factor OS	MANF	0.255859	0.00894279	2.01372	0.0794328	0.515229
77	51.35	51.65	60.16	52.4	40.93	sp|P13667|PDIA4_HUMAN	Protein disulfide-isomerase A4 OS	PDIA4	0.258226	0.00268685	1.58489	0.21677	0.409261
4729	0.05	0.11	22.08	6.463	0.7181	sp|Q9NVR7|TBCC1_HUMAN	TBCC domain-containing protein 1 OS	TBCCD1	0.258226	0.0392227	3.01995	0.092045	0.77983
200	33.52	36.05	91.18	88.6	80.51	sp|P35232|PHB_HUMAN	Prohibitin OS	PHB	0.260615	0.00710828	2.26986	0.195884	0.591562
1921	4.03	4.25	30.32	12.15	3.946	sp|Q7Z3J2|CP062_HUMAN	UPF0505 protein C16orf62 OS	C16orf62	0.263027	0.0370413	29.6483	0.0226986	7.7983
228	30.72	30.83	50.57	37.6	27.23	sp|P38606|VATA_HUMAN	V-type proton ATPase catalytic subunit A OS	ATP6V1A	0.263027	0.00404818	2.05116	0.18197	0.539511
2668	2.01	2.24	26.17	11.77	2.4	sp|O76074|PDE5A_HUMAN	cGMP-specific 3',5'-cyclic phosphodiesterase OS	PDE5A	0.263027	0.0426126	31.3329	0.0248886	8.24138
49	69.92	76.56	57.26	39.62	26.79	sp|Q15075|EEA1_HUMAN	Early endosome antigen 1 OS	EEA1	0.267917	0.000350151	2.46604	0.199526	0.660693
161	36.95	37.34	42.71	29.6	21.56	sp|P19823|ITIH2_HUMAN	Inter-alpha-trypsin inhibitor heavy chain H2 OS	ITIH2	0.267917	0.00020888	1.94089	0.194089	0.519996
714	14.13	14.28	35.64	20.6	11.11	sp|P16284|PECA1_HUMAN	Platelet endothelial cell adhesion molecule OS	PECAM1	0.270396	0.0120767	2.01372	0.103753	0.544503
905	11.49	11.75	54.89	45.11	32.34	sp|Q9BVK6|TMED9_HUMAN	Transmembrane emp24 domain-containing protein 9 OS	TMED9	0.272898	0.00862257	1.88799	0.0625173	0.515229
2079	3.54	4.34	27.64	10.58	4.084	sp|Q9Y2W1|TR150_HUMAN	Thyroid hormone receptor-associated protein 3 OS	THRAP3	0.275423	0.00345326	2.0893	0.0824138	0.57544
995	10.34	10.56	68.57	61.9	45.71	sp|P10599|THIO_HUMAN	Thioredoxin OS	TXN	0.280543	0.0277694	2.208	0.122462	0.619441
10	163.23	187.14	60.79	52.25	42.84	sp|P21333|FLNA_HUMAN	Filamin-A OS	FLNA	0.283139	1.55029e-08	1.65959	0.197697	0.469894
343	23.76	26.55	47.88	33.24	20.79	sp|Q15582|BGH3_HUMAN	Transforming growth factor-beta-induced protein ig-h3 OS	TGFBI	0.283139	0.0135001	1.8197	0.0544503	0.515229
3305	0.6	37.64	25.64	9.406	1.13	sp|Q8WZ42|TITIN_HUMAN	Titin OS	TTN	0.283139	0.0148784	1.92309	0.1	0.544503
4589	0.05	6.1	24.53	8.958	1.192	RRRRRsp|Q9C0D2|CE295_HUMAN	REVERSED Centrosomal protein of 295 kDa OS	CEP295	0.285759	0.00108007	1.72187	0.0177011	0.49204
14	124.73	124.79	62.09	54.03	39.52	sp|Q00610|CLH1_HUMAN	Clathrin heavy chain 1 OS	CLTC	0.285759	0.00185888	1.15878	0.258226	0.331131
1887	4.1	9.33	37.77	18.54	5.495	sp|P05165|PCCA_HUMAN	Propionyl-CoA carboxylase alpha chain, mitochondrial OS	PCCA	0.291072	0.0359247	2.55859	0.0505825	0.744732
35	80.29	82.31	40.4	30.89	23.05	sp|P02751|FINC_HUMAN	Fibronectin OS	FN1	0.293765	0.00449698	2.14783	0.207014	0.630957
749	13.65	14	44.86	25.88	14.95	sp|Q8NBJ5|GT251_HUMAN	Procollagen galactosyltransferase 1 OS	COLGALT1	0.293765	0.0306431	2.35505	0.0724436	0.691831
1289	7.75	18.28	41.13	16.74	3.783	sp|Q14980|NUMA1_HUMAN	Nuclear mitotic apparatus protein 1 OS	NUMA1	0.293765	0.0359929	2.208	0.111686	0.648634
296	25.79	26.31	56.67	45.56	36.89	sp|Q9Y6N5|SQOR_HUMAN	Sulfide:quinone oxidoreductase, mitochondrial OS	SQOR	0.296483	0.0318048	2.03236	0.12942	0.60256
3254	0.68	5.51	30.85	13.19	2.766	RRRRRsp|Q7Z7M9|GALT5_HUMAN	REVERSED Polypeptide N-acetylgalactosaminyltransferase 5 OS	GALNT5	0.30479	0.00125775	5.54626	0.0398107	1.69044
416	21.15	23.32	86.84	77.63	75	sp|P22392|NDKB_HUMAN	Nucleoside diphosphate kinase B OS	NME2	0.30479	0.00130365	1.61436	0.0642688	0.49204
751	13.63	17.1	55.56	48.05	30.93	sp|P13804|ETFA_HUMAN	Electron transfer flavoprotein subunit alpha, mitochondrial OS	ETFA	0.30761	0.00509899	2.05116	0.108643	0.630957
22	96.11	106.8	42.97	27.37	13.32	sp|P78527|PRKDC_HUMAN	DNA-dependent protein kinase catalytic subunit OS	PRKDC	0.310456	0.00225968	1.5417	0.267917	0.47863
2672	2.01	2.13	20.1	9.441	2.622	sp|Q14956|GPNMB_HUMAN	Transmembrane glycoprotein NMB OS	GPNMB	0.316228	0.0433566	29.3765	0.0275423	9.28966
133	39.99	40.09	52.97	44.55	37.46	sp|O75083|WDR1_HUMAN	WD repeat-containing protein 1 OS	WDR1	0.319154	0.001002	1.97697	0.205116	0.630957
3910	0.13	4.38	32.53	11.58	1.597	sp|O00330|ODPX_HUMAN	Pyruvate dehydrogenase protein X component, mitochondrial OS	PDHX	0.319154	0.0019056	3.43558	0.0765597	1.09648
3611	0.26	17.76	30.03	16.46	8.097	sp|P20742|PZP_HUMAN	Pregnancy zone protein OS	PZP	0.322107	0.0414716	4.52898	0.0717794	1.45881
173	36.05	42.76	68.6	58.88	47.66	sp|P78371|TCPB_HUMAN	T-complex protein 1 subunit beta OS	CCT2	0.322107	0.043146	2.208	0.20893	0.711214
319	24.79	26.56	53.55	40.27	32.72	sp|P26641|EF1G_HUMAN	Elongation factor 1-gamma OS	EEF1G	0.325087	0.0247369	1.97697	0.258226	0.642688
4583	0.05	7.11	21.13	6.541	1.258	sp|Q8IVL0|NAV3_HUMAN	Neuron navigator 3 OS	NAV3	0.325087	0.0432853	28.8403	0.0251189	9.37562
298	25.75	26.64	40.4	24.86	14.88	sp|P16615|AT2A2_HUMAN	Sarcoplasmic/endoplasmic reticulum calcium ATPase 2 OS	ATP2A2	0.328095	0.0125898	2.07014	0.172187	0.679204
735	13.85	14.2	41.8	30.8	19.4	sp|P05155|IC1_HUMAN	Plasma protease C1 inhibitor OS	SERPING1	0.334195	0.0252715	1.8197	0.0787046	0.608135
653	15.17	19.49	61.51	46.86	40.17	sp|P54819|KAD2_HUMAN	Adenylate kinase 2, mitochondrial OS	AK2	0.337287	0.0325232	2.44343	0.100925	0.824138
3980	0.12	1.73	19.55	8.782	0.5666	sp|Q9UK10|ZN225_HUMAN	Zinc finger protein 225 OS	ZNF225	0.340408	0.0366337	11.695	0.0222844	3.98107
104	44	46.18	67.78	52.79	36.52	sp|P13796|PLSL_HUMAN	Plastin-2 OS	LCP1	0.343558	0.0282292	1.83654	0.277971	0.630957
744	13.71	13.98	47.25	35.49	22.55	sp|P49257|LMAN1_HUMAN	Protein ERGIC-53 OS	LMAN1	0.343558	0.00463958	1.80302	0.120226	0.619441
39	77.8	82.04	71.86	63.39	55.05	sp|P07900|HS90A_HUMAN	Heat shock protein HSP 90-alpha OS	HSP90AA1	0.343558	0.0167993	1.88799	0.299226	0.648634
484	19.11	19.44	53.52	44.51	28.73	sp|Q14103|HNRPD_HUMAN	Heterogeneous nuclear ribonucleoprotein D0 OS	HNRNPD	0.343558	0.024687	1.70608	0.0751623	0.586138
46	70.94	72.67	80.42	71.23	59.79	sp|P26038|MOES_HUMAN	Moesin OS	MSN	0.343558	0.0257399	1.24738	0.285759	0.428549
493	18.81	33.99	76.02	69.51	63.82	sp|Q04917|1433F_HUMAN	14-3-3 protein eta OS	YWHAH	0.346737	0.00206625	1.70608	0.107647	0.591562
960	10.77	11.34	37.31	29.64	15.14	sp|Q9Y512|SAM50_HUMAN	Sorting and assembly machinery component 50 homolog OS	SAMM50	0.346737	0.0431472	1.88799	0.103753	0.654636
4250	0.08	4.35	16.07	5.14	0.5489	sp|Q86XX4|FRAS1_HUMAN	Extracellular matrix protein FRAS1 OS	FRAS1	0.349945	0.0147269	1.85353	0.12942	0.648634
177	35.39	50.77	44.92	25.97	13.94	sp|P11277|SPTB1_HUMAN	Spectrin beta chain, erythrocytic OS	SPTB	0.359749	0.000445433	1.80302	0.161436	0.648634
2368	2.37	2.54	36.88	24.11	3.191	sp|Q9NVT9|ARMC1_HUMAN	Armadillo repeat-containing protein 1 OS	ARMC1	0.363078	0.049942	28.8403	0.0296483	10.4713
720	14.07	14.21	67.88	58.03	41.45	sp|P21291|CSRP1_HUMAN	Cysteine and glycine-rich protein 1 OS	CSRP1	0.366438	0.0409024	1.77011	0.15417	0.648634
2247	2.83	3.5	20.21	12.33	4.623	sp|P07357|CO8A_HUMAN	Complement component C8 alpha chain OS	C8A	0.37325	0.000928193	1.24738	0.299226	0.465586
75	52.06	52.96	72.11	67.36	57.87	sp|P04040|CATA_HUMAN	Catalase OS	CAT	0.380189	0.0364722	1.70608	0.316228	0.648634
799	12.84	13.59	55.21	45.49	27.08	sp|P27105|STOM_HUMAN	Erythrocyte band 7 integral membrane protein OS	STOM	0.380189	0.00667612	1.90546	0.248886	0.724436
145	38.84	43.36	63.2	56.45	46.63	sp|P28838|AMPL_HUMAN	Cytosol aminopeptidase OS	LAP3	0.387258	0.00824196	1.75388	0.293765	0.679204
1	389.95	389.95	65.39	53.71	41.25	sp|Q15149|PLEC_HUMAN	Plectin OS	PLEC	0.387258	0.000252156	1.14815	0.359749	0.444631
50	69.65	74.07	38.02	22.6	13.22	sp|P12111|CO6A3_HUMAN	Collagen alpha-3(VI) chain OS	COL6A3	0.401791	0.0129566	1.61436	0.322107	0.648634
110	41.97	46.85	66.54	56.19	43.99	sp|P48643|TCPE_HUMAN	T-complex protein 1 subunit epsilon OS	CCT5	0.405509	0.0032568	1.57036	0.125893	0.636796
15	122.89	126.86	72.57	65.61	54.14	sp|P18206|VINC_HUMAN	Vinculin OS	VCL	0.409261	0.00940856	1.28233	0.369828	0.524807
262	28.27	28.85	44.51	37.31	28.79	sp|P14314|GLU2B_HUMAN	Glucosidase 2 subunit beta OS	PRKCSH	0.409261	0.0220139	1.67494	0.340408	0.685488
21	96.43	98.63	70.5	59.15	44.47	sp|Q9P2E9|RRBP1_HUMAN	Ribosome-binding protein 1 OS	RRBP1	0.413047	0.0273105	1.35519	0.353183	0.559758
87	47.9	51.67	74.29	71.08	66.73	sp|P06576|ATPB_HUMAN	ATP synthase subunit beta, mitochondrial OS	ATP5B	0.420727	0.00609122	1.70608	0.346737	0.717794
3655	0.23	11.12	28.66	11.5	3.155	sp|Q9H7D0|DOCK5_HUMAN	Dedicator of cytokinesis protein 5 OS	DOCK5	0.420727	0.0497067	27.0396	0.0293765	11.3763
1378	6.94	8.03	32.4	16.51	9.502	sp|Q92544|TM9S4_HUMAN	Transmembrane 9 superfamily member 4 OS	TM9SF4	0.428549	0.00895178	2.67917	0.115878	1.14815
551	17.62	20.22	39.36	31.64	21.47	sp|P26599|PTBP1_HUMAN	Polypyrimidine tract-binding protein 1 OS	PTBP1	0.428549	0.0131984	1.58489	0.140605	0.679204
1281	7.8	8.01	31.39	22.37	12.22	sp|P05362|ICAM1_HUMAN	Intercellular adhesion molecule 1 OS	ICAM1	0.428549	0.0409376	4.44631	0.0963829	1.90546
11	162.11	163.5	38.67	28.19	20.97	sp|Q07954|LRP1_HUMAN	Prolow-density lipoprotein receptor-related protein 1 OS	LRP1	0.432514	0.00402082	1.61436	0.387258	0.698232
3687	162.11	163.5	38.67	28.19	20.97	sp|Q07954|LRP1_HUMAN	Prolow-density lipoprotein receptor-related protein 1 OS	LRP1	0.432514	0.00402082	1.61436	0.387258	0.698232
4342	0.07	2.53	23.99	8.856	2.768	sp|Q8N6G5|CGAT2_HUMAN	Chondroitin sulfate N-acetylgalactosaminyltransferase 2 OS	CSGALNACT2	0.432514	0.0418633	27.5423	0.0322107	11.9124
663	14.99	19.34	41.78	26.82	18.46	sp|Q5KU26|COL12_HUMAN	Collectin-12 OS	COLEC12	0.444631	0.036874	1.70608	0.122462	0.758578
1058	9.61	9.91	43.97	23.75	18.18	sp|P05166|PCCB_HUMAN	Propionyl-CoA carboxylase beta chain, mitochondrial OS	PCCB	0.457088	0.0413379	1.77011	0.157036	0.809096
234	30.16	30.76	46.86	35.34	25.99	sp|P35222|CTNB1_HUMAN	Catenin beta-1 OS	CTNNB1	0.457088	0.0301178	1.64437	0.190546	0.751623
497	18.77	19	38.23	24.89	14.84	sp|Q86UX7|URP2_HUMAN	Fermitin family homolog 3 OS	FERMT3	0.461318	0.0317023	1.69044	0.2208	0.77983
66	56.9	57.05	53.65	38.28	28.82	sp|P27816|MAP4_HUMAN	Microtubule-associated protein 4 OS	MAP4	0.465586	0.0491884	1.64437	0.394457	0.765597
3592	0.27	10.51	23.54	9.929	2.904	sp|O43149|ZZEF1_HUMAN	Zinc finger ZZ-type and EF-hand domain-containing protein 1 OS	ZZEF1	0.465586	0.000743472	1.87068	0.251189	0.870964
157	37.2	80.96	73.34	66.16	56.49	sp|P08238|HS90B_HUMAN	Heat shock protein HSP 90-beta OS	HSP90AB1	0.465586	0.0382597	1.58489	0.390841	0.737904
472	19.3	19.48	58.55	45.8	39.42	sp|P02749|APOH_HUMAN	Beta-2-glycoprotein 1 OS	APOH	0.469894	0.00436052	1.6293	0.244343	0.765597
4376	0.07	0.36	32.62	12.19	1.434	RRRRRsp|Q68D91|MBLC2_HUMAN	REVERSED Metallo-beta-lactamase domain-containing protein 2 OS	MBLAC2	0.469894	0.0359145	15.5597	0.0316228	7.31139
1056	9.63	9.91	24.33	18.06	12.74	sp|P35637|FUS_HUMAN	RNA-binding protein FUS OS	FUS	0.469894	0.0350407	2.22844	0.207014	1.04713
1304	7.59	8.91	40.79	24.94	15.62	sp|Q8NBX0|SCPDL_HUMAN	Saccharopine dehydrogenase-like oxidoreductase OS	SCCPDH	0.474242	0.0199378	2.91072	0.103753	1.38038
1503	6.17	11.26	27.05	12.08	6.984	sp|Q7Z2W4|ZCCHV_HUMAN	Zinc finger CCCH-type antiviral protein 1 OS	ZC3HAV1	0.47863	0.00128111	4.48745	0.0972747	2.14783
1745	4.67	4.92	19.67	8.269	1.817	sp|P24821|TENA_HUMAN	Tenascin OS	TNC	0.510505	0.0296231	1.39316	0.366438	0.711214
511	18.53	21.35	51.63	31.15	23.97	sp|Q02790|FKBP4_HUMAN	Peptidyl-prolyl cis-trans isomerase FKBP4 OS	FKBP4	0.515229	0.00632329	1.61436	0.187068	0.831764
1020	10.03	10.3	93.98	79.52	73.49	sp|P63220|RS21_HUMAN	40S ribosomal protein S21 OS	RPS21	0.515229	0.0214175	1.55597	0.125893	0.801678
3535	0.31	0.45	16.4	6.21	0.703	sp|O15047|SET1A_HUMAN	Histone-lysine N-methyltransferase SETD1A OS	SETD1A	0.515229	0.0382779	1.45881	0.334195	0.751623
2249	2.82	5.67	28.02	15.73	6.034	sp|P04424|ARLY_HUMAN	Argininosuccinate lyase OS	ASL	0.519996	0.0204675	4.48745	0.11695	2.33346
2496	2.09	8.22	33.44	19.4	7.692	sp|Q9UEE9|CFDP1_HUMAN	Craniofacial development protein 1 OS	CFDP1	0.524807	0.011166	2.72898	0.194089	1.43219
1012	10.14	10.16	75.73	62.14	53.4	sp|Q96FQ6|S10AG_HUMAN	Protein S100-A16 OS	S100A16	0.524807	0.0396612	1.69044	0.214783	0.887156
2639	2.01	7.54	28.66	14.03	4.514	sp|P14735|IDE_HUMAN	Insulin-degrading enzyme OS	IDE	0.539511	0.0435596	23.5505	0.030479	12.7057
4587	0.05	6.51	30.37	10.4	1.519	RRRRRsp|Q5JPF3|AN36C_HUMAN	REVERSED Ankyrin repeat domain-containing protein 36C OS	ANKRD36C	0.539511	0.0132409	1.41906	0.369828	0.765597
53	68.44	71.83	39.42	26.74	19.33	sp|P46821|MAP1B_HUMAN	Microtubule-associated protein 1B OS	MAP1B	0.554626	0.0348395	1.44544	0.436516	0.801678
2341	2.46	2.55	37.5	22.12	6.09	sp|Q12904|AIMP1_HUMAN	Aminoacyl tRNA synthase complex-interacting multifunctional protein 1 OS	AIMP1	0.586138	0.0356199	23.3346	0.0349945	13.6773
1530	6.02	7.99	41.32	24.47	12.37	sp|Q9BXN1|ASPN_HUMAN	Asporin OS	ASPN	0.591562	0.0444513	23.3346	0.037325	13.8038
1048	9.69	12.15	33.64	16.15	7.099	sp|Q15029|U5S1_HUMAN	116 kDa U5 small nuclear ribonucleoprotein component OS	EFTUD2	0.60256	0.0150836	1.30617	0.457088	0.787046
4479	0.06	2.14	16.19	4.837	0.4651	sp|Q8WWM7|ATX2L_HUMAN	Ataxin-2-like protein OS	ATXN2L	0.613762	0.00397126	4.44631	0.136773	2.72898
1274	7.86	8.17	36.22	15.78	10	sp|P41240|CSK_HUMAN	Tyrosine-protein kinase CSK OS	CSK	0.613762	0.00976042	1.38038	0.444631	0.847227
4276	0.08	2.19	24.09	5.87	0.8097	sp|Q9Y2I8|WDR37_HUMAN	WD repeat-containing protein 37 OS	WDR37	0.625173	0.0378768	4.48745	0.138038	2.80543
1809	4.39	4.49	32.97	16.67	13.04	sp|Q6ICL3|TNG2_HUMAN	Transport and Golgi organization protein 2 homolog OS	TANGO2	0.630957	0.0474674	4.28549	0.145881	2.70396
4265	0.08	2.31	41.98	17.91	2.941	RRRRRsp|Q8N998|CCD89_HUMAN	REVERSED Coiled-coil domain-containing protein 89 OS	CCDC89	0.636796	0.0413562	1.88799	0.337287	1.20226
4160	0.09	4.15	30.38	13.82	1.904	RRRRRsp|Q9UNS1|TIM_HUMAN	REVERSED Protein timeless homolog OS	TIMELESS	0.654636	0.000802936	1.90546	0.343558	1.24738
4241	0.08	5.28	30.12	12.48	2.995	sp|Q13136|LIPA1_HUMAN	Liprin-alpha-1 OS	PPFIA1	0.666807	0.00113632	2.70396	0.244343	1.80302
2226	2.94	9.89	33.89	15.96	7.295	sp|P23786|CPT2_HUMAN	Carnitine O-palmitoyltransferase 2, mitochondrial OS	CPT2	1.52757	0.00859767	4.48745	0.340408	6.79204
3580	0.28	2.49	33.4	19.14	4.492	sp|P07948|LYN_HUMAN	Tyrosine-protein kinase Lyn OS	LYN	1.52757	0.0354004	2.05116	0.744732	3.16228
2685	2.01	2.02	44	26.29	10.86	sp|P02792|FRIL_HUMAN	Ferritin light chain OS	FTL	1.55597	0.0110122	1.2942	1.20226	2.0893
1245	8.02	10.24	39.71	28.16	21.66	sp|Q5T013|HYI_HUMAN	Putative hydroxypyruvate isomerase OS	HYI	1.59956	0.0462236	2.18776	0.731139	3.49945
1553	5.99	6.15	24.09	10.38	4.154	sp|Q6VY07|PACS1_HUMAN	Phosphofurin acidic cluster sorting protein 1 OS	PACS1	1.6293	0.0176337	1.25893	1.2942	2.24905
4295	0.08	0.16	17.5	6.437	0	RRRRRsp|Q9ULL0|K1210_HUMAN	REVERSED Acrosomal protein KIAA1210 OS	KIAA1210	1.65959	0.00812899	5.10505	0.325087	10.2802
1510	6.14	11.9	36.5	23.44	13.95	sp|Q96C86|DCPS_HUMAN	m7GpppX diphosphatase OS	DCPS	1.65959	0.0320931	1.97697	0.83946	3.25087
587	16.67	16.73	53.48	35.93	29.53	sp|O43488|ARK72_HUMAN	Aflatoxin B1 aldehyde reductase member 2 OS	AKR7A2	1.8197	0.030189	1.52757	1.19124	2.88403
2956	1.58	1.81	29.98	15.24	1.945	sp|Q16134|ETFD_HUMAN	Electron transfer flavoprotein-ubiquinone oxidoreductase, mitochondrial OS	ETFDH	1.85353	0.0119664	2.70396	0.685488	5.05825
217	31.69	34.46	45.44	29.47	22.38	sp|P21399|ACOC_HUMAN	Cytoplasmic aconitate hydratase OS	ACO1	1.87068	0.0119561	1.36773	1.36773	3.19154
398	21.65	22.56	65.74	55.33	38.07	sp|Q92597|NDRG1_HUMAN	Protein NDRG1 OS	NDRG1	1.94089	0.047832	1.41906	1.36773	2.88403
596	16.5	16.66	61.69	48.47	30.51	sp|P54920|SNAA_HUMAN	Alpha-soluble NSF attachment protein OS	NAPA	1.95884	0.0144601	1.6293	1.20226	3.22107
83	49.11	75.05	78	66.77	59.13	sp|P0DMV9|HS71B_HUMAN	Heat shock 70 kDa protein 1B OS	HSPA1B	1.99526	0.0286991	1.43219	1.39316	2.31206
1739	4.72	5.23	28.79	13.75	4.465	sp|Q63ZY3|KANK2_HUMAN	KN motif and ankyrin repeat domain-containing protein 2 OS	KANK2	2.01372	0.0228761	1.55597	1.2942	6.13762
1496	6.2	8.21	41.98	27.16	10.05	sp|Q15124|PGM5_HUMAN	Phosphoglucomutase-like protein 5 OS	PGM5	2.07014	0.0209276	1.72187	1.20226	3.87258
3091	1.12	3.52	22.61	9.217	2.783	sp|O95817|BAG3_HUMAN	BAG family molecular chaperone regulator 3 OS	BAG3	2.12814	0.0466598	1.69044	1.25893	3.90841
1102	9.15	9.51	32.71	22.61	17.02	sp|Q06828|FMOD_HUMAN	Fibromodulin OS	FMOD	2.208	0.00772185	1.75388	1.25893	5.91562
3174	0.87	6.05	21.91	8.132	1.075	sp|Q13428|TCOF_HUMAN	Treacle protein OS	TCOF1	2.26986	0.0363679	1.92309	1.18032	8.01678
189	34.49	37.14	50.33	44.18	36.48	sp|P07099|HYEP_HUMAN	Epoxide hydrolase 1 OS	EPHX1	2.31206	0.0156911	1.47231	1.57036	2.80543
3341	0.53	3.31	26.55	9.171	2.414	sp|O43314|VIP2_HUMAN	Inositol hexakisphosphate and diphosphoinositol-pentakisphosphate kinase 2 OS	PPIP5K2	2.31206	0.0410882	2.07014	1.11686	5.44503
536	18.03	18.59	46.55	34.99	19.9	sp|Q9NQW7|XPP1_HUMAN	Xaa-Pro aminopeptidase 1 OS	XPNPEP1	2.31206	0.0487891	1.67494	1.38038	6.72977
655	15.14	20.5	52.05	35.91	21.59	sp|P62191|PRS4_HUMAN	26S protease regulatory subunit 4 OS	PSMC1	2.48886	0.025143	1.59956	1.55597	6.25173
28	88.39	98.75	47.16	29.19	15.05	sp|P15924|DESP_HUMAN	Desmoplakin OS	DSP	2.65461	0.00851003	1.15878	2.29087	3.0761
901	11.52	12.19	57.62	53.81	37.14	sp|Q96IU4|ABHEB_HUMAN	Protein ABHD14B OS	ABHD14B	2.70396	0.014748	1.72187	1.57036	8.09096
566	17.24	17.51	53.04	44.41	29.07	sp|Q9HC38|GLOD4_HUMAN	Glyoxalase domain-containing protein 4 OS	GLOD4	2.72898	0.0412788	1.58489	1.72187	6.30957
1016	10.07	31.44	64.86	49.39	41.03	sp|Q14240|IF4A2_HUMAN	Eukaryotic initiation factor 4A-II OS	EIF4A2	2.72898	0.0487225	2.208	1.23595	7.51623
3663	0.23	2	29.77	10	3.14	sp|Q8N5H7|SH2D3_HUMAN	SH2 domain-containing protein 3C OS	SH2D3C	2.75423	0.0282684	2.83139	0.972747	10.666
191	34.23	39.96	54.65	49.31	41.19	sp|P50995|ANX11_HUMAN	Annexin A11 OS	ANXA11	2.77971	0.023253	1.69044	1.64437	3.83707
627	15.77	15.99	36.18	20.69	15.2	sp|P16452|EPB42_HUMAN	Erythrocyte membrane protein band 4.2 OS	EPB42	2.80543	0.020401	1.83654	1.52757	5.64937
127	40.21	40.24	62.44	56.95	45.45	sp|Q13740|CD166_HUMAN	CD166 antigen OS	ALCAM	2.93765	0.0442034	1.35519	2.1677	4.32514
2225	2.95	3.44	51.81	19.17	11.4	sp|Q14116|IL18_HUMAN	Interleukin-18 OS	IL18	2.99226	0.0203144	4.87528	0.613762	17.8649
372	22.56	23.12	56.97	40.24	26.13	sp|P21589|5NTD_HUMAN	5'-nucleotidase OS	NT5E	2.99226	0.0321672	1.92309	1.55597	4.01791
252	28.95	31.51	57.53	37.67	25.07	sp|P52272|HNRPM_HUMAN	Heterogeneous nuclear ribonucleoprotein M OS	HNRNPM	3.01995	0.04233	2.05116	1.47231	4.52898
1525	6.06	20.02	58.22	41.78	25.07	sp|P29992|GNA11_HUMAN	Guanine nucleotide-binding protein subunit alpha-11 OS	GNA11	3.04789	0.039809	1.27057	2.39883	6.25173
4445	0.06	4.16	22.95	10.8	1.912	sp|Q9BZF1|OSBL8_HUMAN	Oxysterol-binding protein-related protein 8 OS	OSBPL8	3.13329	0.0388942	1.43219	2.18776	4.57088
290	26.41	26.87	71.58	61.4	45.26	sp|O94760|DDAH1_HUMAN	N(G),N(G)-dimethylarginine dimethylaminohydrolase 1 OS	DDAH1	3.22107	0.00312357	1.35519	2.37684	4.05509
3756	0.18	2.46	17.47	6.304	0.9728	sp|Q9NY15|STAB1_HUMAN	Stabilin-1 OS	STAB1	3.28095	0.00571433	2.55859	1.28233	15.7036
1484	6.25	6.37	54.37	35.44	13.11	sp|Q5H9L2|TCAL5_HUMAN	Transcription elongation factor A protein-like 5 OS	TCEAL5	3.34195	0.000259266	1.77011	1.88799	46.1318
139	39.43	46.01	88.4	79.94	75.86	sp|P09525|ANXA4_HUMAN	Annexin A4 OS	ANXA4	3.37287	0.00774335	1.72187	1.95884	5.29663
32	83.55	85.84	62.38	54.73	48.11	sp|P22314|UBA1_HUMAN	Ubiquitin-like modifier-activating enzyme 1 OS	UBA1	3.43558	0.000280672	1.51356	2.26986	4.87528
195	33.9	44.9	27.85	15.23	5.075	sp|Q7Z6Z7|HUWE1_HUMAN	E3 ubiquitin-protein ligase HUWE1 OS	HUWE1	3.46737	0.0289697	2.07014	1.67494	5.10505
782	13.09	22.66	30.38	18.23	10.13	sp|Q5JWF2|GNAS1_HUMAN	Guanine nucleotide-binding protein G(s) subunit alpha isoforms XLas OS	GNAS	3.56451	0.0162308	1.97697	1.80302	13.3045
651	15.2	17.72	53.05	38.32	26.53	sp|Q9ULA0|DNPEP_HUMAN	Aspartyl aminopeptidase OS	DNPEP	3.69828	0.039392	2.18776	1.69044	19.2309
407	21.37	23.46	74.39	68.42	57.19	sp|O95865|DDAH2_HUMAN	N(G),N(G)-dimethylarginine dimethylaminohydrolase 2 OS	DDAH2	3.76704	0.00163869	2.05116	1.83654	6.19441
2931	1.66	5.71	28.55	10.96	2.302	sp|Q96PY5|FMNL2_HUMAN	Formin-like protein 2 OS	FMNL2	3.90841	0.0270875	2.88403	1.35519	21.8776
3501	0.34	2.48	19.34	7.157	0.7737	sp|Q15223|NECT1_HUMAN	Nectin-1 OS	NECTIN1	3.90841	0.0356849	1.33045	2.93765	5.70164
1467	6.36	6.86	38.89	26.11	15.83	sp|Q9Y5P6|GMPPB_HUMAN	Mannose-1-phosphate guanyltransferase beta OS	GMPPB	3.90841	0.0464483	2.29087	1.70608	18.3654
333	24.09	29.23	43.65	38.52	28.07	sp|P20073|ANXA7_HUMAN	Annexin A7 OS	ANXA7	4.28549	0.000627246	2.26986	1.88799	7.7983
1882	4.12	6.17	51.04	25.52	13.02	sp|Q15126|PMVK_HUMAN	Phosphomevalonate kinase OS	PMVK	4.32514	0.0246897	2.93765	1.47231	14.8594
953	10.87	13.56	29.79	19	13.53	sp|P17813|EGLN_HUMAN	Endoglin OS	ENG	4.44631	0.0070862	1.92309	2.31206	19.7697
323	24.56	24.69	56.27	49.46	41.58	sp|Q9NPH2|INO1_HUMAN	Inositol-3-phosphate synthase 1 OS	ISYNA1	4.52898	0.049017	1.92309	2.35505	6.25173
673	14.84	22.44	33.83	21.23	15.32	sp|Q9H4G0|E41L1_HUMAN	Band 4.1-like protein 1 OS	EPB41L1	4.74242	0.0076408	2.77971	1.70608	12.3595
3770	0.11	7.57	23.59	8.796	1.133	RRRRRsp|Q9BYK8|HELZ2_HUMAN	REVERSED Helicase with zinc finger domain 2 OS	HELZ2	4.7863	0.0357564	4.74242	1.00925	25.1189
4021	0.11	7.57	23.59	8.796	1.133	RRRRRsp|Q9BYK8|HELZ2_HUMAN	REVERSED Helicase with zinc finger domain 2 OS	HELZ2	4.7863	0.0357564	4.74242	1.00925	25.1189
332	24.09	31.81	46.35	29.71	16.47	sp|P11498|PYC_HUMAN	Pyruvate carboxylase, mitochondrial OS	PC	5.29663	0.0012722	2.0893	2.53513	10.8643
33	81.8	83.2	61.78	52.39	45.26	sp|P05023|AT1A1_HUMAN	Sodium/potassium-transporting ATPase subunit alpha-1 OS	ATP1A1	6.36796	0.0134278	2.26986	2.80543	11.5878
2320	2.54	2.6	28.51	15.05	3.366	sp|Q9NRY5|F1142_HUMAN	Protein FAM114A2 OS	FAM114A2	6.85488	0.0181723	2.35505	2.91072	38.0189
871	11.79	13.39	35.19	24.07	12.57	sp|P51178|PLCD1_HUMAN	1-phosphatidylinositol 4,5-bisphosphate phosphodiesterase delta-1 OS	PLCD1	7.04693	0.0305266	5.39511	1.30617	13.1826
73	53.05	53.12	81.36	77.33	73.09	sp|Q13228|SBP1_HUMAN	Selenium-binding protein 1 OS	SELENBP1	7.31139	7.78752e-06	1.72187	4.2462	9.0365
3401	0.45	0.52	19.44	8.184	0	sp|P30411|BKRB2_HUMAN	B2 bradykinin receptor OS	BDKRB2	7.37904	0.0329389	2.51189	2.93765	15.1356
1918	4.03	5.83	23.95	11.4	8.372	sp|P28330|ACADL_HUMAN	Long-chain specific acyl-CoA dehydrogenase, mitochondrial OS	ACADL	7.72681	0.0222857	4.9204	1.57036	41.6869
542	17.82	18	96.75	90.91	90.91	sp|P00441|SODC_HUMAN	Superoxide dismutase [Cu-Zn] OS	SOD1	7.72681	0.00236224	2.67917	2.88403	13.4276
1279	7.81	19.65	28.64	11.17	3.035	sp|Q93008|USP9X_HUMAN	Probable ubiquitin carboxyl-terminal hydrolase FAF-X OS	USP9X	7.87046	0.00191039	3.31131	2.37684	31.3329
134	39.92	40.66	76.82	64.09	49.77	sp|Q6UWR7|ENPP6_HUMAN	Ectonucleotide pyrophosphatase/phosphodiesterase family member 6 OS	ENPP6	8.24138	0.00523192	1.58489	5.19996	12.2462
2318	2.55	2.62	31.86	9.153	6.102	sp|Q96HF1|SFRP2_HUMAN	Secreted frizzled-related protein 2 OS	SFRP2	8.24138	0.010879	3.76704	2.18776	41.6869
2966	1.56	3.78	33.22	10.6	6.36	sp|Q99943|PLCA_HUMAN	1-acyl-sn-glycerol-3-phosphate acyltransferase alpha OS	AGPAT1	8.62979	0.0103589	4.20727	2.05116	37.6704
1656	5.3	5.46	27.15	11.5	6.288	sp|Q08357|S20A2_HUMAN	Sodium-dependent phosphate transporter 2 OS	SLC20A2	9.0365	0.00648759	3.63078	2.48886	64.8634
967	10.65	15.17	56.18	43.82	35.69	sp|Q13126|MTAP_HUMAN	S-methyl-5'-thioadenosine phosphorylase OS	MTAP	9.28966	0.0257856	2.70396	3.43558	51.5229
2096	3.46	8.24	23.85	12.57	5.263	sp|O60462|NRP2_HUMAN	Neuropilin-2 OS	NRP2	10.4713	0.00202338	3.98107	2.63027	27.5423
2006	3.86	3.95	28.62	12.26	5.975	sp|Q10588|BST1_HUMAN	ADP-ribosyl cyclase/cyclic ADP-ribose hydrolase 2 OS	BST1	10.4713	0.0151863	2.24905	4.65586	55.4626
4334	0.07	4.25	25.1	13.07	2.329	RRRRRsp|P50416|CPT1A_HUMAN	REVERSED Carnitine O-palmitoyltransferase 1, liver isoform OS	CPT1A	10.666	0.0347368	6.54636	1.6293	54.4503
1562	5.94	11.02	41.11	18.19	7.5	sp|Q96JJ3|ELMO2_HUMAN	Engulfment and cell motility protein 2 OS	ELMO2	11.1686	0.00224513	3.7325	2.99226	39.8107
1202	8.3	8.47	30.61	15.75	8.47	sp|Q6EMK4|VASN_HUMAN	Vasorin OS	VASN	12.1339	0.0285114	3.87258	3.13329	45.7088
959	10.77	14.36	45.71	33.53	19.56	sp|P00352|AL1A1_HUMAN	Retinal dehydrogenase 1 OS	ALDH1A1	14.3219	0.0191459	5.54626	2.58226	55.4626
4671	0.05	0.58	31.78	12.25	1.86	sp|P42331|RHG25_HUMAN	Rho GTPase-activating protein 25 OS	ARHGAP25	18.0302	0.0142483	4.65586	3.87258	60.8135
635	15.61	16.62	98.68	98.68	93.42	sp|Q15847|ADIRF_HUMAN	Adipogenesis regulatory factor OS	ADIRF	25.8226	0.0412443	2.85759	9.0365	38.0189
3510	0.33	0.48	23.51	9.99	0.6054	sp|Q8ND04|SMG8_HUMAN	Protein SMG8 OS	SMG8	34.3558	0.00885862	1.59956	21.4783	54.4503

## Sheet: upregulated
N	Unused	Total	%Cov	%Cov(50)	%Cov(95)	Accession	Name	GENE NAME	113:116	PVal 113:116	EF 113:116	LowerCI 113:116	UpperCI 113:116
2728	2	4.11	34.19	30.77	16.24	sp|P01742|HV169_HUMAN	Immunoglobulin heavy variable 1-69 OS	IGHV1-69	0.0110662	0.0173423	2.29087	0.01	0.0253513
4301	0.08	0.14	26.95	13.71	0.9456	sp|Q9BXW7|HDHD5_HUMAN	Haloacid dehalogenase-like hydrolase domain-containing 5 OS	HDHD5	0.0110662	0.0177895	2.29087	0.01	0.0253513
3506	0.33	7.43	27.75	11.5	1.965	sp|Q96JI7|SPTCS_HUMAN	Spatacsin OS	SPG11	0.0110662	0.0180073	2.29087	0.01	0.0253513
2799	2	2.04	30.21	14.89	4.468	sp|Q96TC7|RMD3_HUMAN	Regulator of microtubule dynamics protein 3 OS	RMDN3	0.0110662	0.0180904	2.29087	0.01	0.0253513
3521	0.32	0.45	34.46	10.45	0	sp|O00471|EXOC5_HUMAN	Exocyst complex component 5 OS	EXOC5	0.0110662	0.0181504	2.29087	0.01	0.0253513
4622	0.05	3.18	27.93	13.42	2.982	sp|Q86YT6|MIB1_HUMAN	E3 ubiquitin-protein ligase MIB1 OS	MIB1	0.0110662	0.0181566	2.29087	0.01	0.0253513
2833	2	2.01	41.73	25.2	14.96	sp|P55056|APOC4_HUMAN	Apolipoprotein C-IV OS	APOC4	0.0110662	0.0182516	2.29087	0.01	0.0253513
3735	0.19	2.24	16.78	5.768	0.4195	RRRRRsp|Q96L96|ALPK3_HUMAN	REVERSED Alpha-protein kinase 3 OS	ALPK3	0.0110662	0.0183622	2.29087	0.01	0.0253513
2634	2.01	31.21	51.25	37.46	31.18	sp|P49448|DHE4_HUMAN	Glutamate dehydrogenase 2, mitochondrial OS	GLUD2	0.0110662	0.0184357	2.29087	0.01	0.0253513
3303	0.61	0.75	22.63	8.229	0.7481	RRRRRsp|Q8NFA0|UBP32_HUMAN	REVERSED Ubiquitin carboxyl-terminal hydrolase 32 OS	USP32	0.0110662	0.0186024	2.96483	0.01	0.0328095
1940	4.01	8.46	27.33	13.87	9.731	sp|P34896|GLYC_HUMAN	Serine hydroxymethyltransferase, cytosolic OS	SHMT1	0.0110662	0.0186513	2.29087	0.01	0.0253513
4668	0.05	0.78	28.8	10.44	1.793	RRRRRsp|Q9Y5I2|PCDAA_HUMAN	REVERSED Protocadherin alpha-10 OS	PCDHA10	0.0110662	0.0186738	2.29087	0.01	0.0253513
4511	0.06	0.18	30.3	12.07	1.155	sp|O43264|ZW10_HUMAN	Centromere/kinetochore protein zw10 homolog OS	ZW10	0.0110662	0.0186889	2.29087	0.01	0.0253513
4470	0.06	2.26	22.36	5.889	1.309	RRRRRsp|P53814|SMTN_HUMAN	REVERSED Smoothelin OS	SMTN	0.0110662	0.0187025	2.29087	0.01	0.0253513
3177	0.86	0.94	23.21	15.18	8.036	sp|P01714|LV319_HUMAN	Immunoglobulin lambda variable 3-19 OS	IGLV3-19	0.0110662	0.0187191	2.29087	0.01	0.0253513
2769	2	2.2	34.04	11.06	3.404	sp|Q9BRQ6|MIC25_HUMAN	MICOS complex subunit MIC25 OS	CHCHD6	0.0110662	0.0188137	2.29087	0.01	0.0253513
3879	0.14	1.23	32.77	16.81	3.361	sp|Q86WH2|RASF3_HUMAN	Ras association domain-containing protein 3 OS	RASSF3	0.0110662	0.0188428	2.29087	0.01	0.0253513
3024	1.36	5.82	38.38	18.45	11.44	sp|P48739|PIPNB_HUMAN	Phosphatidylinositol transfer protein beta isoform OS	PITPNB	0.0110662	0.0188515	2.29087	0.01	0.0253513
2233	2.91	7.38	26.49	12.05	3.093	sp|O95622|ADCY5_HUMAN	Adenylate cyclase type 5 OS	ADCY5	0.0110662	0.0188603	2.29087	0.01	0.0253513
2715	2	5.43	21.98	9.732	3.859	sp|P41743|KPCI_HUMAN	Protein kinase C iota type OS	PRKCI	0.0110662	0.0188758	2.29087	0.01	0.0253513
4023	0.11	6.15	24.9	10.27	3.422	sp|Q9UK58|CCNL1_HUMAN	Cyclin-L1 OS	CCNL1	0.0110662	0.0189043	2.29087	0.01	0.0253513
2603	2.02	4.14	25.81	12.24	5.736	sp|Q9Y6G9|DC1L1_HUMAN	Cytoplasmic dynein 1 light intermediate chain 1 OS	DYNC1LI1	0.0110662	0.0189407	2.29087	0.01	0.0253513
2415	2.25	2.38	24.87	9.045	4.02	sp|Q96G97|BSCL2_HUMAN	Seipin OS	BSCL2	0.0110662	0.0190188	2.29087	0.01	0.0253513
3669	0.23	0.3	18.3	7.585	0.8649	sp|Q8IWU2|LMTK2_HUMAN	Serine/threonine-protein kinase LMTK2 OS	LMTK2	0.0110662	0.0190188	2.29087	0.01	0.0253513
1456	6.4	6.48	31.52	17.21	7.971	sp|Q9H0X4|F234A_HUMAN	Protein FAM234A OS	FAM234A	0.0110662	0.0190591	2.29087	0.01	0.0253513
4132	0.1	0.2	34.54	11.94	0.8529	sp|Q6KCM7|SCMC2_HUMAN	Calcium-binding mitochondrial carrier protein SCaMC-2 OS	SLC25A25	0.0110662	0.0191106	2.29087	0.01	0.0253513
4226	0.08	16.88	57.46	41.71	31.22	sp|P30490|1B52_HUMAN	HLA class I histocompatibility antigen, B-52 alpha chain OS	HLA-B	0.0110662	0.019118	2.29087	0.01	0.0253513
4341	0.07	2.6	35.11	10.55	1.776	sp|O15083|ERC2_HUMAN	ERC protein 2 OS	ERC2	0.0110662	0.0192587	2.29087	0.01	0.0253513
3631	0.25	0.33	21.63	12.08	0	sp|Q5T440|CAF17_HUMAN	Putative transferase CAF17, mitochondrial OS	IBA57	0.0110662	0.0192652	2.29087	0.01	0.0253513
2901	1.79	1.97	27.27	17.61	13.07	sp|Q86V88|MGDP1_HUMAN	Magnesium-dependent phosphatase 1 OS	MDP1	0.0110662	0.019411	2.29087	0.01	0.0253513
3968	0.12	2.42	20.47	8.112	0.8238	sp|Q5SYB0|FRPD1_HUMAN	FERM and PDZ domain-containing protein 1 OS	FRMPD1	0.0110662	0.0194146	2.29087	0.01	0.0253513
2608	2.02	4.03	41.75	23.3	15.53	sp|P82909|RT36_HUMAN	28S ribosomal protein S36, mitochondrial OS	MRPS36	0.0110662	0.0194665	2.29087	0.01	0.0253513
3877	0.14	2.28	26.84	10.68	1.154	RRRRRsp|Q9Y653|AGRG1_HUMAN	REVERSED Adhesion G-protein coupled receptor G1 OS	ADGRG1	0.0110662	0.0194665	2.29087	0.01	0.0253513
2751	2	4.01	26.04	11.83	9.467	sp|Q8N183|MIMIT_HUMAN	Mimitin, mitochondrial OS	NDUFAF2	0.0110662	0.0194916	2.29087	0.01	0.0253513
3113	1.04	1.2	25.73	7.449	1.58	sp|Q7L5Y1|ENOF1_HUMAN	Mitochondrial enolase superfamily member 1 OS	ENOSF1	0.0110662	0.0194941	2.29087	0.01	0.0253513
1284	7.78	11.98	33.48	17.42	11.76	sp|Q9BRK3|MXRA8_HUMAN	Matrix remodeling-associated protein 8 OS	MXRA8	0.0110662	0.019495	2.29087	0.01	0.0253513
2532	2.06	8.14	42.91	14.57	7.48	sp|Q9GZT6|CC90B_HUMAN	Coiled-coil domain-containing protein 90B, mitochondrial OS	CCDC90B	0.0110662	0.0195061	2.29087	0.01	0.0253513
3810	0.16	0.89	20.92	8.865	1.418	sp|Q16270|IBP7_HUMAN	Insulin-like growth factor-binding protein 7 OS	IGFBP7	0.0110662	0.0195095	2.29087	0.01	0.0253513
2839	2	2	28.46	9.363	3.371	sp|Q9NQX7|ITM2C_HUMAN	Integral membrane protein 2C OS	ITM2C	0.0110662	0.0196625	2.29087	0.01	0.0253513
4327	0.07	5.95	25	10.65	3.548	RRRRRsp|Q53F19|NCBP3_HUMAN	REVERSED Nuclear cap-binding protein subunit 3 OS	NCBP3	0.0110662	0.019783	2.29087	0.01	0.0253513
2666	2.01	2.33	26.91	13.09	5.926	sp|Q9BSL1|UBAC1_HUMAN	Ubiquitin-associated domain-containing protein 1 OS	UBAC1	0.0110662	0.019817	2.29087	0.01	0.0253513
2716	2	5.18	42.54	24.63	17.16	sp|Q99576|T22D3_HUMAN	TSC22 domain family protein 3 OS	TSC22D3	0.0110662	0.0198365	2.29087	0.01	0.0253513
4652	0.05	2.15	22.39	11.94	3.98	sp|A8K4G0|CLM7_HUMAN	CMRF35-like molecule 7 OS	CD300LB	0.0110662	0.0198701	2.29087	0.01	0.0253513
4012	0.12	0.16	18.88	6.122	0	sp|O15258|RER1_HUMAN	Protein RER1 OS	RER1	0.0110662	0.0200212	2.29087	0.01	0.0253513
3332	0.56	0.67	21.47	12.34	1.282	sp|Q9Y5P4|C43BP_HUMAN	Collagen type IV alpha-3-binding protein OS	COL4A3BP	0.0110662	0.0203279	2.29087	0.01	0.0253513
2244	2.86	5.92	29.04	14.31	6.009	sp|Q9NUY8|TBC23_HUMAN	TBC1 domain family member 23 OS	TBC1D23	0.0110662	0.0208192	2.29087	0.01	0.0253513
4001	0.12	0.17	20.15	10.23	0	sp|Q96S55|WRIP1_HUMAN	ATPase WRNIP1 OS	WRNIP1	0.0111686	0.0189789	2.26986	0.01	0.0253513
3975	0.12	2.22	19.66	6.102	0.8475	RRRRRsp|P54793|ARSF_HUMAN	REVERSED Arylsulfatase F OS	ARSF	0.011272	0.019134	2.33346	0.01	0.0263027
3684	0.22	0.89	16.89	7.869	1.919	sp|Q14119|VEZF1_HUMAN	Vascular endothelial zinc finger 1 OS	VEZF1	0.011272	0.0202719	3.10456	0.01	0.0349945
4760	0.05	0.07	27.17	8.268	0	RRRRRsp|Q9Y6Z5|AFAS1_HUMAN	REVERSED Putative uncharacterized protein AFDN-AS1 OS	AFDN-AS1	0.0113763	0.0185886	2.96483	0.01	0.0337287
2540	2.06	2.17	30.9	16.91	4.665	sp|Q02338|BDH_HUMAN	D-beta-hydroxybutyrate dehydrogenase, mitochondrial OS	BDH1	0.0125893	0.0195532	10.3753	0.01	0.130617
2495	2.09	13.87	25.08	9.675	1.746	sp|P50851|LRBA_HUMAN	Lipopolysaccharide-responsive and beige-like anchor protein OS	LRBA	0.012942	0.0192662	14.1906	0.01	0.183654
3189	0.82	3.1	35.87	19.15	5.775	sp|Q9Y5K5|UCHL5_HUMAN	Ubiquitin carboxyl-terminal hydrolase isozyme L5 OS	UCHL5	0.0148594	0.0289924	20.5116	0.01	0.30479
3788	0.17	0.22	19.58	2.946	0.6932	sp|Q6PDB4|ZN880_HUMAN	Zinc finger protein 880 OS	ZNF880	0.0207014	0.0187215	4.9204	0.0100925	0.101859
2765	2	2.28	32.55	16.75	5.896	sp|Q5QJ74|TBCEL_HUMAN	Tubulin-specific chaperone cofactor E-like protein OS	TBCEL	0.0212814	0.0300171	28.0543	0.0100925	0.597035
2436	2.2	2.29	47.84	20.26	5.603	sp|Q9UEU0|VTI1B_HUMAN	Vesicle transport through interaction with t-SNAREs homolog 1B OS	VTI1B	0.0258226	0.000908278	4.69894	0.0105682	0.121339
4460	0.06	2.45	30.15	10.7	2.191	RRRRRsp|Q13616|CUL1_HUMAN	REVERSED Cullin-1 OS	CUL1	0.0270396	0.0190897	31.3329	0.0100925	0.847227
1432	6.59	11.36	42.66	29.66	18.08	sp|P09471|GNAO_HUMAN	Guanine nucleotide-binding protein G(o) subunit alpha OS	GNAO1	0.0280543	0.0136397	5.91562	0.0118032	0.165959
1298	7.66	21.65	72.14	68.16	53.23	sp|P02763|A1AG1_HUMAN	Alpha-1-acid glycoprotein 1 OS	ORM1	0.030761	0.00845534	1.51356	0.0231206	0.0465586
4523	0.06	0.15	25.93	13.45	1.559	sp|P27037|AVR2A_HUMAN	Activin receptor type-2A OS	ACVR2A	0.030761	0.00253892	2.05116	0.0180302	0.0630957
4197	0.09	0.26	29.9	11.68	0.6873	sp|Q4G0J3|LARP7_HUMAN	La-related protein 7 OS	LARP7	0.030761	0.0296653	30.1995	0.0101859	0.928966
848	12.12	12.21	80.7	77.19	67.54	sp|P06702|S10A9_HUMAN	Protein S100-A9 OS	S100A9	0.0313329	0.0489577	1.57036	0.021677	0.049204
2089	3.5	4.48	35.28	17.22	4.357	sp|Q9H270|VPS11_HUMAN	Vacuolar protein sorting-associated protein 11 homolog OS	VPS11	0.0319154	0.000920842	4.52898	0.0121339	0.144544
922	11.25	11.33	52.27	42.61	34.09	sp|Q9BW30|TPPP3_HUMAN	Tubulin polymerization-promoting protein family member 3 OS	TPPP3	0.0331131	0.000149928	6.19441	0.0152757	0.205116
1277	7.85	8.18	70.8	70.8	62.83	sp|P41567|EIF1_HUMAN	Eukaryotic translation initiation factor 1 OS	EIF1	0.0337287	0.0323875	33.7287	0.0114815	1.13763
174	35.82	39.08	89.09	87.27	80.91	sp|P01857|IGHG1_HUMAN	Immunoglobulin heavy constant gamma 1 OS	IGHG1	0.0343558	0.00271979	1.78649	0.0233346	0.0613762
4055	0.11	0.26	20.13	5.636	0.8052	sp|A6NKL6|T200C_HUMAN	Transmembrane protein 200C OS	TMEM200C	0.0356451	0.0295169	33.1131	0.0104713	1.18032
1134	8.85	8.93	76.52	76.52	76.52	sp|P05387|RLA2_HUMAN	60S acidic ribosomal protein P2 OS	RPLP2	0.0376704	0.0345863	13.6773	0.0248886	0.515229
223	31.24	31.68	62.69	57.17	44.15	sp|P02679|FIBG_HUMAN	Fibrinogen gamma chain OS	FGG	0.0383707	5.65119e-07	1.51356	0.0296483	0.0580764
2367	2.37	2.56	32.12	16.84	6.076	sp|Q96PD5|PGRP2_HUMAN	N-acetylmuramoyl-L-alanine amidase OS	PGLYRP2	0.0387258	0.0011345	10.8643	0.0104713	0.420727
869	11.83	12.18	49.55	38.07	23.87	sp|Q15293|RCN1_HUMAN	Reticulocalbin-1 OS	RCN1	0.0394457	0.0445087	5.24807	0.021677	0.207014
972	10.6	10.68	69.53	44.53	33.59	sp|P02775|CXCL7_HUMAN	Platelet basic protein OS	PPBP	0.0398107	0.00555569	6.13762	0.0164437	0.244343
20	96.62	95.83	81.95	76.5	68.48	sp|P02787|TRFE_HUMAN	Serotransferrin OS	TF	0.0405509	0	1.59956	0.0319154	0.0648634
2890	1.87	2.02	34.53	17.92	5.212	sp|Q13287|NMI_HUMAN	N-myc-interactor OS	NMI	0.0416869	0.0304742	4.44631	0.0139316	0.185353
966	10.66	10.79	30.73	19.08	10.5	sp|P07602|SAP_HUMAN	Prosaposin OS	PSAP	0.0420727	0.000634357	2.07014	0.0313329	0.0870964
4102	0.1	2.5	24.19	7.061	1.152	sp|P23467|PTPRB_HUMAN	Receptor-type tyrosine-protein phosphatase beta OS	PTPRB	0.0440555	0.0321974	32.5087	0.0122462	1.43219
4029	0.11	3.38	21.6	6.149	1.245	RRRRRsp|Q9Y2G9|SBNO2_HUMAN	REVERSED Protein strawberry notch homolog 2 OS	SBNO2	0.0440555	0.0327408	32.8095	0.0122462	1.44544
704	14.31	17.4	62.72	53.85	40.83	sp|P13073|COX41_HUMAN	Cytochrome c oxidase subunit 4 isoform 1, mitochondrial OS	COX4I1	0.047863	7.39151e-05	3.01995	0.0328095	0.144544
4027	0.11	3.94	25.08	9.103	1.079	RRRRRsp|Q6AHZ1|Z518A_HUMAN	REVERSED Zinc finger protein 518A OS	ZNF518A	0.047863	0.03392	31.6228	0.0109648	1.51356
4435	0.06	5.86	26.67	10.53	1.791	RRRRRsp|Q9NZJ4|SACS_HUMAN	REVERSED Sacsin OS	SACS	0.0496592	0.00889053	6.79204	0.0260615	0.337287
3822	0.16	0.22	14.64	7.129	0	sp|Q86Y33|CD20B_HUMAN	Cell division cycle protein 20 homolog B OS	CDC20B	0.0505825	0.0338377	32.5087	0.0128233	1.64437
2599	2.02	4.23	29.08	16.46	4.252	sp|Q9UBB6|NCDN_HUMAN	Neurochondrin OS	NCDN	0.0510505	0.00103697	6.66807	0.0155597	0.340408
216	31.76	33.17	59.11	50.49	44.09	sp|P00738|HPT_HUMAN	Haptoglobin OS	HP	0.0539511	2.9357e-07	1.6293	0.0436516	0.0879023
1034	9.83	10.07	54.05	36.04	33.33	sp|P04179|SODM_HUMAN	Superoxide dismutase [Mn], mitochondrial OS	SOD2	0.0564937	0.00101634	2.93765	0.0296483	0.165959
60	62.1	62.41	77.27	76.32	70.81	sp|P01009|A1AT_HUMAN	Alpha-1-antitrypsin OS	SERPINA1	0.0580764	5.43414e-11	2.0893	0.0413047	0.121339
4270	0.08	2.27	17.63	6.299	0.2423	sp|Q9Y6N7|ROBO1_HUMAN	Roundabout homolog 1 OS	ROBO1	0.0591562	0.00108335	5.24807	0.0170608	0.310456
3309	0.59	0.82	29.63	14.81	8.796	sp|Q6P1X6|CH082_HUMAN	UPF0598 protein C8orf82 OS	C8orf82	0.0591562	0.0334295	34.3558	0.0121339	2.03236
450	20.01	20.21	46.73	36.35	27.81	sp|P04003|C4BPA_HUMAN	C4b-binding protein alpha chain OS	C4BPA	0.0625173	1.21233e-08	3.7325	0.0448745	0.233346
1501	6.18	6.75	25.67	12.17	7.908	sp|Q9UGT4|SUSD2_HUMAN	Sushi domain-containing protein 2 OS	SUSD2	0.0654636	0.0260548	6.54636	0.0188799	0.428549
4571	0.05	14.48	26.65	10.73	1.468	sp|Q9P225|DYH2_HUMAN	Dynein heavy chain 2, axonemal OS	DNAH2	0.0666807	0.0367754	32.5087	0.0139316	2.1677
101	44.64	47.07	68.64	61.1	57.23	sp|P02675|FIBB_HUMAN	Fibrinogen beta chain OS	FGB	0.0704693	2.25786e-07	1.95884	0.0515229	0.138038
947	10.96	11.29	45.39	31.91	22.37	sp|P02686|MBP_HUMAN	Myelin basic protein OS	MBP	0.0711213	6.36084e-06	1.69044	0.0496592	0.120226
3916	0.13	2.32	21.08	8.938	0.6112	sp|O60307|MAST3_HUMAN	Microtubule-associated serine/threonine-protein kinase 3 OS	MAST3	0.0711213	0.0011244	5.44503	0.0192309	0.387258
194	33.91	34.54	73.84	59.28	45.15	sp|P02774|VTDB_HUMAN	Vitamin D-binding protein OS	GC	0.0724436	3.10746e-09	2.72898	0.0515229	0.197697
3902	0.13	8.45	23.5	10.02	2.689	RRRRRsp|Q8TD26|CHD6_HUMAN	REVERSED Chromodomain-helicase-DNA-binding protein 6 OS	CHD6	0.0737904	0.0197271	6.85488	0.0164437	0.505825
1788	4.47	4.67	13.56	6.041	2.197	sp|Q14767|LTBP2_HUMAN	Latent-transforming growth factor beta-binding protein 2 OS	LTBP2	0.0744732	0.0304298	10.9648	0.0104713	0.816582
2032	3.75	3.85	34.36	13.13	7.336	sp|Q9Y680|FKBP7_HUMAN	Peptidyl-prolyl cis-trans isomerase FKBP7 OS	FKBP7	0.0744732	0.0344418	4.44631	0.0197697	0.331131
113	41.67	43.88	86.14	83.52	71.54	sp|P02647|APOA1_HUMAN	Apolipoprotein A-I OS	APOA1	0.0758578	1.28363e-08	1.72187	0.0554626	0.130617
543	17.79	80.99	98.64	98.64	95.92	sp|P02042|HBD_HUMAN	Hemoglobin subunit delta OS	HBD	0.0765597	1.12478e-05	1.52757	0.060256	0.11695
55	65.04	68.29	93.53	90.41	81.06	sp|P00558|PGK1_HUMAN	Phosphoglycerate kinase 1 OS	PGK1	0.0772681	8.48202e-11	3.13329	0.0619441	0.242103
3548	0.3	1.44	29.41	14.32	0.6394	sp|Q9BZL4|PP12C_HUMAN	Protein phosphatase 1 regulatory subunit 12C OS	PPP1R12C	0.077983	0.00146912	4.44631	0.0205116	0.346737
109	43.24	43.33	86.14	81.33	68.37	sp|P00338|LDHA_HUMAN	L-lactate dehydrogenase A chain OS	LDHA	0.0794328	8.62176e-05	3.01995	0.060256	0.239883
598	16.48	16.75	54.73	37.87	30.18	sp|P51884|LUM_HUMAN	Lumican OS	LUM	0.0794328	0.000873924	3.66438	0.0409261	0.291072
1330	7.32	7.8	43.58	27.96	17.63	sp|P42765|THIM_HUMAN	3-ketoacyl-CoA thiolase, mitochondrial OS	ACAA2	0.0794328	0.0103754	5.54626	0.0440555	0.440555
764	13.42	13.77	42.96	36.46	25.63	sp|P60201|MYPR_HUMAN	Myelin proteolipid protein OS	PLP1	0.0809096	0.000140926	1.34276	0.0630957	0.108643
1945	4.01	4.11	50.59	38.82	34.12	sp|P61960|UFM1_HUMAN	Ubiquitin-fold modifier 1 OS	UFM1	0.0847227	0.0185522	5.64937	0.0161436	0.47863
116	41.1	48.05	74.95	66.4	59.47	sp|P43490|NAMPT_HUMAN	Nicotinamide phosphoribosyltransferase OS	NAMPT	0.0855067	0.00138609	3.83707	0.0672977	0.328095
358	22.96	23.88	60.99	49.57	32.11	sp|P01008|ANT3_HUMAN	Antithrombin-III OS	SERPINC1	0.0862979	0.000283656	2.22844	0.0619441	0.192309
3565	0.29	0.39	17.24	6.101	0	RRRRRsp|Q13427|PPIG_HUMAN	REVERSED Peptidyl-prolyl cis-trans isomerase G OS	PPIG	0.0862979	0.0417837	6.66807	0.02208	0.57544
326	24.4	26.63	53.99	46.81	35.11	sp|Q9UNM6|PSD13_HUMAN	26S proteasome non-ATPase regulatory subunit 13 OS	PSMD13	0.0862979	0.0450397	2.60615	0.0619441	0.224905
572	17.04	19.24	47.22	44.91	22.45	sp|Q8NBS9|TXND5_HUMAN	Thioredoxin domain-containing protein 5 OS	TXNDC5	0.0870964	0.00140287	1.88799	0.0580764	0.164437
124	40.38	40.52	58.89	46.54	36.42	sp|P00747|PLMN_HUMAN	Plasminogen OS	PLG	0.0879023	1.92585e-05	1.57036	0.057544	0.138038
3775	0.17	2.31	18.18	8.392	0.6216	sp|O14559|RHG33_HUMAN	Rho GTPase-activating protein 33 OS	ARHGAP33	0.0879023	0.0311698	2.75423	0.042462	0.242103
955	10.85	10.91	77.67	62.14	53.4	sp|P62805|H4_HUMAN	Histone H4 OS	HIST1H4A	0.0912011	0.00116956	1.75388	0.0405509	0.159956
57	63.48	64.5	79.72	77.36	63.19	sp|P07237|PDIA1_HUMAN	Protein disulfide-isomerase OS	P4HB	0.0912011	8.1557e-13	1.57036	0.0672977	0.143219
98	45.13	48.71	89.92	85.08	72.58	sp|P67936|TPM4_HUMAN	Tropomyosin alpha-4 chain OS	TPM4	0.0912011	0.00179171	3.43558	0.0559758	0.313329
235	30.09	30.18	56.57	52.78	37.86	sp|P31943|HNRH1_HUMAN	Heterogeneous nuclear ribonucleoprotein H OS	HNRNPH1	0.092045	0.0119248	4.48745	0.0474242	0.413047
668	14.92	19.9	37.92	23.56	12.32	sp|Q15063|POSTN_HUMAN	Periostin OS	POSTN	0.0946237	0.0139935	3.87258	0.0369828	0.366438
1742	4.69	4.78	26.56	13	6.777	sp|O15355|PPM1G_HUMAN	Protein phosphatase 1G OS	PPM1G	0.0946237	0.0386039	31.6228	0.0159956	2.99226
346	23.64	25.29	38.93	28.3	15.55	sp|Q12906|ILF3_HUMAN	Interleukin enhancer-binding factor 3 OS	ILF3	0.0954993	0.0129729	1.45881	0.0758578	0.139316
440	20.2	20.75	60.63	45.08	35.87	sp|O43852|CALU_HUMAN	Calumenin OS	CALU	0.0963829	3.90554e-06	3.10456	0.0416869	0.299226
649	15.24	16.41	76.98	70.63	56.35	sp|Q99877|H2B1N_HUMAN	Histone H2B type 1-N OS	HIST1H2BN	0.0981748	2.67451e-05	1.67494	0.0501187	0.164437
926	11.21	13.77	51.35	45.95	36.49	sp|P61626|LYSC_HUMAN	Lysozyme C OS	LYZ	0.0990832	0.00178988	3.01995	0.0369828	0.299226
928	11.17	11.83	82	79	64	sp|P02652|APOA2_HUMAN	Apolipoprotein A-II OS	APOA2	0.100925	0.00237445	3.40408	0.0630957	0.343558
899	11.53	13.99	33.68	19.23	9.419	sp|P47897|SYQ_HUMAN	Glutamine--tRNA ligase OS	QARS	0.100925	0.0455127	5.29663	0.0376704	0.534564
2178	3.11	4.54	24.33	10.91	3.309	sp|Q14126|DSG2_HUMAN	Desmoglein-2 OS	DSG2	0.102802	0.0379973	31.6228	0.0165959	3.25087
207	32.89	36.98	69.81	59.66	45.65	sp|O75874|IDHC_HUMAN	Isocitrate dehydrogenase [NADP] cytoplasmic OS	IDH1	0.102802	0.00465958	3.63078	0.0704693	0.37325
968	10.65	12.82	75	67.19	61.72	sp|Q99878|H2A1J_HUMAN	Histone H2A type 1-J OS	HIST1H2AJ	0.103753	0.0452769	1.85353	0.0591562	0.192309
4615	0.05	4.25	18.89	5.766	1.593	sp|Q5DID0|UROL1_HUMAN	Uromodulin-like 1 OS	UMODL1	0.103753	0.0218834	31.6228	0.0165959	3.28095
261	28.31	31.95	60.99	52.01	40.66	sp|P01011|AACT_HUMAN	Alpha-1-antichymotrypsin OS	SERPINA3	0.10666	5.42968e-07	1.61436	0.047863	0.172187
4693	0.05	0.2	20.08	9.231	0	RRRRRsp|Q9H0E9|BRD8_HUMAN	REVERSED Bromodomain-containing protein 8 OS	BRD8	0.10666	0.0184546	6.79204	0.0103753	0.724436
2231	2.93	3.04	25.23	17.23	6.462	sp|P18065|IBP2_HUMAN	Insulin-like growth factor-binding protein 2 OS	IGFBP2	0.108643	0.0377948	31.6228	0.0169044	3.43558
325	24.46	25.88	53.17	35.8	18.73	sp|P20591|MX1_HUMAN	Interferon-induced GTP-binding protein Mx1 OS	MX1	0.108643	0.00061684	1.41906	0.0787046	0.15417
2042	3.72	3.85	43.5	27.12	18.08	sp|P61923|COPZ1_HUMAN	Coatomer subunit zeta-1 OS	COPZ1	0.108643	0.0321061	5.91562	0.0161436	0.642688
135	39.78	41.92	77.51	70.41	65.68	sp|P40926|MDHM_HUMAN	Malate dehydrogenase, mitochondrial OS	MDH2	0.109648	8.31775e-05	2.77971	0.0772681	0.30479
1404	6.75	14.29	45.31	27.83	23.3	sp|Q9H479|FN3K_HUMAN	Fructosamine-3-kinase OS	FN3K	0.111686	0.00313959	4.61318	0.0258226	0.515229
186	34.73	34.72	66.57	57.79	53.82	sp|P22626|ROA2_HUMAN	Heterogeneous nuclear ribonucleoproteins A2/B1 OS	HNRNPA2B1	0.111686	0.00643001	1.40605	0.0895365	0.157036
227	30.86	31.65	92.17	90.36	84.94	sp|P23528|COF1_HUMAN	Cofilin-1 OS	CFL1	0.111686	0.0189108	3.22107	0.0642688	0.359749
541	17.85	22.69	44.13	31.06	17.8	sp|P54577|SYYC_HUMAN	Tyrosine--tRNA ligase, cytoplasmic OS	YARS	0.11272	0.0205043	3.37287	0.0672977	0.380189
3937	0.13	0.25	33.01	13.51	0.5571	sp|Q9BW92|SYTM_HUMAN	Threonine--tRNA ligase, mitochondrial OS	TARS2	0.113763	0.00151746	8.16582	0.0270396	0.928966
351	23.38	23.42	82.55	79.87	57.72	sp|P0DP25|CALM3_HUMAN	Calmodulin-3 OS	CALM3	0.11695	0.0052311	2.88403	0.0981748	0.337287
920	11.26	13.6	39.64	22.95	4.918	sp|Q8IVF2|AHNK2_HUMAN	Protein AHNAK2 OS	AHNAK2	0.11695	0.0122805	2.91072	0.030761	0.340408
1360	7.06	7.25	29.23	22.15	13.23	sp|Q13347|EIF3I_HUMAN	Eukaryotic translation initiation factor 3 subunit I OS	EIF3I	0.11695	0.0309838	4.20727	0.0376704	0.49204
52	68.45	74.37	82.23	75.42	63.29	sp|Q07065|CKAP4_HUMAN	Cytoskeleton-associated protein 4 OS	CKAP4	0.119124	8.8152e-08	1.59956	0.0887156	0.190546
889	11.62	11.86	88.7	85.22	69.57	sp|P14174|MIF_HUMAN	Macrophage migration inhibitory factor OS	MIF	0.119124	0.0249139	3.13329	0.0383707	0.37325
1165	8.62	10.92	40.73	30.09	20.36	sp|O00151|PDLI1_HUMAN	PDZ and LIM domain protein 1 OS	PDLIM1	0.119124	0.0266169	3.37287	0.0255859	0.401791
1296	7.69	7.81	58	40.67	28.67	sp|P20674|COX5A_HUMAN	Cytochrome c oxidase subunit 5A, mitochondrial OS	COX5A	0.121339	0.0399795	2.48886	0.0801678	0.301995
529	18.16	18.34	77	68.54	47.42	sp|P48047|ATPO_HUMAN	ATP synthase subunit O, mitochondrial OS	ATP5O	0.121339	0.0289085	4.13048	0.077983	0.501187
3050	1.26	1.83	36.01	19.94	2.572	sp|P49247|RPIA_HUMAN	Ribose-5-phosphate isomerase OS	RPIA	0.122462	0.00135543	4.74242	0.0285759	0.580764
460	19.74	20.01	71.14	55.22	44.78	sp|P19652|A1AG2_HUMAN	Alpha-1-acid glycoprotein 2 OS	ORM2	0.123595	0.0055598	2.67917	0.0310456	0.331131
313	25.13	25.19	75.38	68.08	61.54	sp|P00918|CAH2_HUMAN	Carbonic anhydrase 2 OS	CA2	0.124738	1.71926e-05	2.51189	0.0946237	0.313329
231	30.35	32.55	28.92	17.81	11.1	sp|Q9C0C2|TB182_HUMAN	182 kDa tankyrase-1-binding protein OS	TNKS1BP1	0.125893	0.00883443	3.28095	0.0809096	0.413047
2331	2.49	4.63	28.99	17.39	8.213	sp|P01033|TIMP1_HUMAN	Metalloproteinase inhibitor 1 OS	TIMP1	0.125893	0.0380481	3.76704	0.0248886	0.474242
74	52.64	54.87	56.58	45.84	37.64	sp|P02671|FIBA_HUMAN	Fibrinogen alpha chain OS	FGA	0.127057	7.84565e-05	2.63027	0.0981748	0.334195
1314	7.49	7.77	51.16	36.43	29.46	sp|P10606|COX5B_HUMAN	Cytochrome c oxidase subunit 5B, mitochondrial OS	COX5B	0.127057	0.00889677	2.58226	0.0226986	0.328095
403	21.56	22.19	33.71	21.64	16.98	sp|P54886|P5CS_HUMAN	Delta-1-pyrroline-5-carboxylate synthase OS	ALDH18A1	0.127057	0.0332804	4.01791	0.0870964	0.510505
19	103.53	103.8	94.54	93.97	86.82	sp|P14618|KPYM_HUMAN	Pyruvate kinase PKM OS	PKM	0.12942	4.26235e-06	1.59956	0.113763	0.207014
367	22.61	24.67	58.17	45.65	32.06	sp|P23381|SYWC_HUMAN	Tryptophan--tRNA ligase, cytoplasmic OS	WARS	0.131826	0.000663417	3.43558	0.0724436	0.452898
94	46.91	49.55	71.55	62.65	53.75	sp|P10809|CH60_HUMAN	60 kDa heat shock protein, mitochondrial OS	HSPD1	0.134276	2.35037e-06	1.88799	0.110662	0.253513
573	17.03	19.39	56.25	42.19	37.89	sp|P24539|AT5F1_HUMAN	ATP synthase F(0) complex subunit B1, mitochondrial OS	ATP5F1	0.134276	0.0135199	3.49945	0.100925	0.469894
631	15.67	23.69	52.11	42.53	35.63	sp|Q969G5|PRDBP_HUMAN	Protein kinase C delta-binding protein OS	PRKCDBP	0.135519	0.0119656	2.53513	0.0310456	0.343558
357	23.09	23.43	55.14	45.33	30.84	sp|Q13838|DX39B_HUMAN	Spliceosome RNA helicase DDX39B OS	DDX39B	0.138038	0.00232628	2.93765	0.0963829	0.405509
142	39.34	39.82	37.58	22.66	14.14	sp|Q05707|COEA1_HUMAN	Collagen alpha-1(XIV) chain OS	COL14A1	0.138038	0.00268074	2.80543	0.110662	0.387258
9	172.82	179.64	75.95	67.89	60.43	sp|P01024|CO3_HUMAN	Complement C3 OS	C3	0.139316	3.33067e-15	1.58489	0.0990832	0.2208
31	85.2	84.38	94.33	94.33	88.66	sp|P04406|G3P_HUMAN	Glyceraldehyde-3-phosphate dehydrogenase OS	GAPDH	0.140605	0.0186247	1.95884	0.118032	0.275423
13	138.57	145.53	44.09	26.89	16.33	sp|P04114|APOB_HUMAN	Apolipoprotein B-100 OS	APOB	0.141906	2.13697e-10	1.45881	0.115878	0.207014
1835	4.27	10.88	25.1	7.885	2.212	sp|O75923|DYSF_HUMAN	Dysferlin OS	DYSF	0.141906	0.0408104	31.6228	0.0190546	4.48745
772	13.22	13.34	91.85	88.15	63.7	sp|P09455|RET1_HUMAN	Retinol-binding protein 1 OS	RBP1	0.141906	0.0315903	1.64437	0.0717794	0.233346
721	14.04	14.37	86.36	86.36	75.32	sp|P63241|IF5A1_HUMAN	Eukaryotic translation initiation factor 5A-1 OS	EIF5A	0.141906	0.0388886	2.46604	0.0501187	0.349945
162	36.85	36.79	47.47	36.82	26.52	sp|P27824|CALX_HUMAN	Calnexin OS	CANX	0.143219	0.000856619	3.01995	0.123595	0.432514
1050	9.68	9.79	61.71	44.57	29.71	sp|P02511|CRYAB_HUMAN	Alpha-crystallin B chain OS	CRYAB	0.143219	0.0169238	1.59956	0.0862979	0.229087
17	113	114.35	62.48	55.22	47.35	sp|P01023|A2MG_HUMAN	Alpha-2-macroglobulin OS	A2M	0.145881	6.56839e-11	1.49968	0.11695	0.218776
163	36.82	39.9	47.82	37.69	27.69	sp|Q99798|ACON_HUMAN	Aconitate hydratase, mitochondrial OS	ACO2	0.147231	0.0125973	3.34195	0.103753	0.49204
4240	0.08	5.33	31.33	11.56	4.222	sp|Q9GZZ6|ACH10_HUMAN	Neuronal acetylcholine receptor subunit alpha-10 OS	CHRNA10	0.147231	0.0312049	2.39883	0.0103753	0.353183
765	13.41	13.99	56.28	51.16	32.56	sp|P09429|HMGB1_HUMAN	High mobility group protein B1 OS	HMGB1	0.149968	0.0433094	3.04789	0.0597035	0.457088
4032	0.11	2.8	21.94	6.323	0.7438	RRRRRsp|Q5THK1|PR14L_HUMAN	REVERSED Protein PRR14L OS	PRR14L	0.149968	0.0434019	3.40408	0.0233346	0.510505
112	41.67	47.51	57.89	47.75	36.9	sp|P02788|TRFL_HUMAN	Lactotransferrin OS	LTF	0.151356	3.54632e-06	1.94089	0.0946237	0.293765
614	16.16	16.23	91.43	90.71	87.14	sp|P07737|PROF1_HUMAN	Profilin-1 OS	PFN1	0.152757	0.00097142	2.99226	0.111686	0.457088
419	20.98	23.35	66.87	52.24	42.69	sp|Q16698|DECR_HUMAN	2,4-dienoyl-CoA reductase, mitochondrial OS	DECR1	0.152757	0.00649773	3.7325	0.0816582	0.570164
1912	4.04	7.51	76.19	55.56	42.86	sp|P15954|COX7C_HUMAN	Cytochrome c oxidase subunit 7C, mitochondrial OS	COX7C	0.15417	0.000946776	4.16869	0.0630957	0.642688
107	43.52	46.04	40.13	28.19	20.55	sp|P08603|CFAH_HUMAN	Complement factor H OS	CFH	0.155597	0.000322441	1.77011	0.083946	0.275423
4150	0.09	9.22	25.46	8.345	1.177	RRRRRsp|Q6KC79|NIPBL_HUMAN	REVERSED Nipped-B-like protein OS	NIPBL	0.155597	0.0169296	3.87258	0.02208	0.60256
854	12.08	12.09	61.43	58.57	54.29	sp|P37840|SYUA_HUMAN	Alpha-synuclein OS	SNCA	0.157036	0.0372077	1.69044	0.0981748	0.265461
129	40.14	45.88	60.66	42.24	24.59	sp|Q05682|CALD1_HUMAN	Caldesmon OS	CALD1	0.158489	0.00290054	2.46604	0.123595	0.390841
780	13.1	18.49	90.58	89.86	65.22	sp|P29373|RABP2_HUMAN	Cellular retinoic acid-binding protein 2 OS	CRABP2	0.158489	0.0250696	2.91072	0.0698232	0.461318
12	154.39	156.05	66.02	51.99	37.3	sp|P35579|MYH9_HUMAN	Myosin-9 OS	MYH9	0.161436	1.81029e-06	1.27057	0.134276	0.205116
3642	0.24	2.92	30.55	10.1	0.4646	RRRRRsp|Q96J94|PIWL1_HUMAN	REVERSED Piwi-like protein 1 OS	PIWIL1	0.161436	0.00381678	4.48745	0.0363078	0.724436
3399	0.46	0.51	21.74	12.37	3.679	RRRRRsp|A6XGL0|YJEN3_HUMAN	REVERSED YjeF N-terminal domain-containing protein 3 OS	YJEFN3	0.161436	0.0338647	3.37287	0.0928966	0.544503
1084	9.33	9.69	52.4	34.5	20.09	sp|Q9BRX8|F213A_HUMAN	Redox-regulatory protein FAM213A OS	FAM213A	0.161436	0.0343226	2.77971	0.0285759	0.448745
810	12.68	13.27	63.44	47.58	28.19	sp|Q9NX63|MIC19_HUMAN	MICOS complex subunit MIC19 OS	CHCHD3	0.16293	0.00073847	3.0761	0.0474242	0.501187
218	31.62	33.92	68.18	54.29	41.67	sp|P06727|APOA4_HUMAN	Apolipoprotein A-IV OS	APOA4	0.164437	0.0050679	1.38038	0.12942	0.226986
58	63.25	66.78	74.23	62.89	53.76	sp|P38646|GRP75_HUMAN	Stress-70 protein, mitochondrial OS	HSPA9	0.164437	3.36835e-05	2.96483	0.11695	0.487529
4269	0.08	2.28	19.68	6.937	0.9009	sp|Q9Y6J0|CABIN_HUMAN	Calcineurin-binding protein cabin-1 OS	CABIN1	0.165959	0.0411151	31.3329	0.0203236	5.19996
36	78.87	82.88	72.73	64.34	52.68	sp|P13639|EF2_HUMAN	Elongation factor 2 OS	EEF2	0.167494	1.43441e-07	2.65461	0.131826	0.444631
1373	6.98	7.09	29.82	17.29	8.02	sp|Q99442|SEC62_HUMAN	Translocation protein SEC62 OS	SEC62	0.167494	0.0186655	3.40408	0.0496592	0.570164
192	34.22	34.26	52.04	50.12	41.25	sp|P27797|CALR_HUMAN	Calreticulin OS	CALR	0.172187	4.09538e-05	2.35505	0.122462	0.405509
117	41.09	41.04	82.87	72.03	66.08	sp|P60174|TPIS_HUMAN	Triosephosphate isomerase OS	TPI1	0.172187	0.00801202	2.72898	0.121339	0.469894
169	36.4	40.88	40.75	30.32	22.8	sp|Q14624|ITIH4_HUMAN	Inter-alpha-trypsin inhibitor heavy chain H4 OS	ITIH4	0.17378	0.000267825	2.44343	0.114815	0.42462
71	53.5	53.21	89.84	84.62	80.77	sp|P04075|ALDOA_HUMAN	Fructose-bisphosphate aldolase A OS	ALDOA	0.177011	0.0337589	2.24905	0.155597	0.398107
740	13.77	17.08	50.14	39.55	23.12	sp|P07585|PGS2_HUMAN	Decorin OS	DCN	0.178649	0.00690315	1.8197	0.105682	0.325087
322	24.63	27.26	21.88	10.78	4.27	sp|P13611|CSPG2_HUMAN	Versican core protein OS	VCAN	0.178649	0.0395637	1.87068	0.124738	0.334195
648	15.29	18.03	41.73	24.64	17.99	sp|P07686|HEXB_HUMAN	Beta-hexosaminidase subunit beta OS	HEXB	0.180302	0.026981	2.70396	0.0157036	0.487529
182	35.07	35.2	55.41	48.34	44.59	sp|P01871|IGHM_HUMAN	Immunoglobulin heavy constant mu OS	IGHM	0.18197	6.41744e-09	1.77011	0.0801678	0.322107
237	30	32.24	30.8	24.13	14.36	sp|Q86VB7|C163A_HUMAN	Scavenger receptor cysteine-rich type 1 protein M130 OS	CD163	0.183654	0.000106744	2.0893	0.107647	0.383707
59	63.03	73.3	79.51	70.03	58.1	sp|P11021|GRP78_HUMAN	78 kDa glucose-regulated protein OS	HSPA5	0.185353	4.03088e-05	2.208	0.158489	0.409261
249	29.32	33.16	64.27	49.3	37.13	sp|P14868|SYDC_HUMAN	Aspartate--tRNA ligase, cytoplasmic OS	DARS	0.187068	0.0463381	1.52757	0.145881	0.285759
383	22.11	26.8	45.68	32.33	19.9	sp|P00751|CFAB_HUMAN	Complement factor B OS	CFB	0.190546	0.00147542	2.24905	0.0801678	0.428549
128	40.17	44.5	63.71	57.45	54.21	sp|P61978|HNRPK_HUMAN	Heterogeneous nuclear ribonucleoprotein K OS	HNRNPK	0.190546	0.00105339	2.35505	0.145881	0.448745
3578	0.11	0.36	22.79	8.163	1.701	RRRRRsp|Q96RR4|KKCC2_HUMAN	REVERSED Calcium/calmodulin-dependent protein kinase kinase 2 OS	CAMKK2	0.192309	0.00297141	3.10456	0.0847227	0.597035
4050	0.11	0.36	22.79	8.163	1.701	RRRRRsp|Q96RR4|KKCC2_HUMAN	REVERSED Calcium/calmodulin-dependent protein kinase kinase 2 OS	CAMKK2	0.192309	0.00297141	3.10456	0.0847227	0.597035
4184	0.09	0.58	27.07	9.814	0.4132	sp|Q9Y5W8|SNX13_HUMAN	Sorting nexin-13 OS	SNX13	0.192309	0.0314957	1.6293	0.0128233	0.313329
160	37	37.34	85.16	83.75	74.2	sp|P21796|VDAC1_HUMAN	Voltage-dependent anion-selective channel protein 1 OS	VDAC1	0.192309	0.0437946	2.12814	0.144544	0.409261
424	20.92	21.35	51.1	38.95	27.07	sp|Q00325|MPCP_HUMAN	Phosphate carrier protein, mitochondrial OS	SLC25A3	0.194089	0.0262827	2.75423	0.120226	0.534564
556	17.55	20.15	92.16	79.41	74.51	sp|P61604|CH10_HUMAN	10 kDa heat shock protein, mitochondrial OS	HSPE1	0.195884	0.000690763	2.0893	0.120226	0.409261
245	29.6	29.42	70.75	59.52	48.64	sp|P06748|NPM_HUMAN	Nucleophosmin OS	NPM1	0.195884	4.09196e-05	2.24905	0.155597	0.440555
420	20.98	23.33	42.83	39.19	27.88	sp|P04217|A1BG_HUMAN	Alpha-1B-glycoprotein OS	A1BG	0.197697	0.0274145	2.85759	0.139316	0.564937
159	37.07	37.69	60.61	56.49	51.52	sp|P02790|HEMO_HUMAN	Hemopexin OS	HPX	0.197697	0.00446472	1.8197	0.159956	0.359749
132	40	41.04	50.42	36.85	29.82	sp|Q00839|HNRPU_HUMAN	Heterogeneous nuclear ribonucleoprotein U OS	HNRNPU	0.201372	0.00181628	2.75423	0.141906	0.554626
4134	0.1	0.18	20.49	8.757	0	RRRRRsp|Q8IYW5|RN168_HUMAN	REVERSED E3 ubiquitin-protein ligase RNF168 OS	RNF168	0.201372	0.0424147	33.1131	0.0190546	6.66807
1744	4.68	5.25	33.45	15.88	6.588	sp|O00186|STXB3_HUMAN	Syntaxin-binding protein 3 OS	STXBP3	0.201372	0.0454266	3.56451	0.0343558	0.717794
4047	0.11	0.93	24.11	9.463	2.366	RRRRRsp|Q8N1F8|S11IP_HUMAN	REVERSED Serine/threonine-protein kinase 11-interacting protein OS	STK11IP	0.205116	0.0195433	4.44631	0.0457088	0.912011
2151	3.26	5.66	32.76	20.69	11.38	sp|P14415|AT1B2_HUMAN	Sodium/potassium-transporting ATPase subunit beta-2 OS	ATP1B2	0.205116	0.0248059	2.93765	0.0185353	0.60256
777	13.15	26.4	72.24	64.9	51.02	sp|P27348|1433T_HUMAN	14-3-3 protein theta OS	YWHAQ	0.207014	0.0260593	2.0893	0.141906	0.432514
1483	6.25	37.65	75.44	65.26	47.02	sp|P06753|TPM3_HUMAN	Tropomyosin alpha-3 chain OS	TPM3	0.207014	0.0260993	2.01372	0.0457088	0.416869
27	88.61	90.26	78.33	71.61	61.39	sp|P14625|ENPL_HUMAN	Endoplasmin OS	HSP90B1	0.20893	1.91979e-05	1.97697	0.170608	0.413047
3703	0.21	0.26	23.6	9.129	0	RRRRRsp|Q13207|TBX2_HUMAN	REVERSED T-box transcription factor TBX2 OS	TBX2	0.20893	0.0204167	12.942	0.0104713	2.70396
4629	0.05	2.48	28.85	13.27	2.5	sp|Q16875|F263_HUMAN	6-phosphofructo-2-kinase/fructose-2,6-bisphosphatase 3 OS	PFKFB3	0.20893	0.0436471	31.0456	0.0224905	6.48634
732	13.9	14.15	57.98	41.04	30.29	sp|Q96AG4|LRC59_HUMAN	Leucine-rich repeat-containing protein 59 OS	LRRC59	0.212814	0.012934	2.24905	0.0444631	0.47863
131	40	57.97	67.41	55.29	45.73	sp|P15311|EZRI_HUMAN	Ezrin OS	EZR	0.212814	0.0149225	2.55859	0.169044	0.544503
1682	5.18	5.26	28.92	16.7	7.332	sp|P08697|A2AP_HUMAN	Alpha-2-antiplasmin OS	SERPINF2	0.214783	0.00272665	2.29087	0.0239883	0.49204
876	11.74	11.98	64.56	61.39	49.37	sp|P24666|PPAC_HUMAN	Low molecular weight phosphotyrosine protein phosphatase OS	ACP1	0.21677	0.013482	2.05116	0.0946237	0.444631
4598	0.05	5.01	22.65	9.289	1.025	sp|P24043|LAMA2_HUMAN	Laminin subunit alpha-2 OS	LAMA2	0.218776	0.0138135	2.63027	0.0248886	0.57544
488	19.05	21.55	50	41.15	27.51	sp|P36955|PEDF_HUMAN	Pigment epithelium-derived factor OS	SERPINF1	0.2208	0.00168692	2.55859	0.113763	0.564937
270	27.69	28.03	52.98	45.7	40.84	sp|P22695|QCR2_HUMAN	Cytochrome b-c1 complex subunit 2, mitochondrial OS	UQCRC2	0.2208	0.00140502	2.67917	0.0636796	0.591562
457	19.82	19.85	68.29	61.46	56.1	sp|P04792|HSPB1_HUMAN	Heat shock protein beta-1 OS	HSPB1	0.222844	0.00825853	1.95884	0.161436	0.436516
1535	6.01	10.36	49.28	38.76	29.19	sp|P26583|HMGB2_HUMAN	High mobility group protein B2 OS	HMGB2	0.222844	0.0463257	2.91072	0.0580764	0.648634
546	17.74	20.17	63.4	51.63	30.72	sp|P07910|HNRPC_HUMAN	Heterogeneous nuclear ribonucleoproteins C1/C2 OS	HNRNPC	0.224905	0.000264712	1.95884	0.0862979	0.440555
219	31.36	34.67	57.85	41.34	27.11	sp|P05164|PERM_HUMAN	Myeloperoxidase OS	MPO	0.226986	0.0124578	1.36773	0.15417	0.310456
64	58.12	61.33	60.99	49.72	38.17	sp|P19338|NUCL_HUMAN	Nucleolin OS	NCL	0.229087	0.000709673	1.40605	0.201372	0.322107
4499	0.06	0.27	22.85	8.586	1.515	sp|Q3V5L5|MGT5B_HUMAN	Alpha-1,6-mannosylglycoprotein 6-beta-N-acetylglucosaminyltransferase B OS	MGAT5B	0.229087	0.0415414	31.0456	0.0235505	7.11213
1237	8.07	8.08	36.55	23.11	15.13	sp|P17677|NEUM_HUMAN	Neuromodulin OS	GAP43	0.231206	0.0486612	3.04789	0.111686	0.704693
888	11.63	14.45	67.12	50.23	38.81	sp|P49755|TMEDA_HUMAN	Transmembrane emp24 domain-containing protein 10 OS	TMED10	0.233346	0.00900177	2.18776	0.0642688	0.510505
1502	6.18	6.43	54.62	40.77	26.15	sp|P35542|SAA4_HUMAN	Serum amyloid A-4 protein OS	SAA4	0.235505	0.0319164	1.8197	0.147231	0.428549
93	46.95	47.07	68.25	58.76	48.18	sp|P50990|TCPQ_HUMAN	T-complex protein 1 subunit theta OS	CCT8	0.239883	0.00126145	2.0893	0.199526	0.501187
1143	8.81	8.83	54.46	54.46	49.5	sp|P02655|APOC2_HUMAN	Apolipoprotein C-II OS	APOC2	0.242103	0.00931076	2.01372	0.120226	0.487529
757	13.51	13.63	81.08	61.26	47.75	sp|P14927|QCR7_HUMAN	Cytochrome b-c1 complex subunit 7 OS	UQCRB	0.242103	0.0149158	2.0893	0.049204	0.505825
1029	9.92	10.08	42.05	28.69	19.32	sp|P02760|AMBP_HUMAN	Protein AMBP OS	AMBP	0.242103	0.0454414	1.97697	0.0409261	0.47863
1228	8.12	8.17	65.56	38.89	34.44	sp|P06703|S10A6_HUMAN	Protein S100-A6 OS	S100A6	0.244343	0.00705818	2.03236	0.100925	0.496592
126	40.24	40.45	77.92	73.19	69.09	sp|P02649|APOE_HUMAN	Apolipoprotein E OS	APOE	0.251189	0.0206027	1.85353	0.194089	0.465586
3196	0.79	6.48	24.5	11.21	2.324	sp|Q6ZS81|WDFY4_HUMAN	WD repeat- and FYVE domain-containing protein 4 OS	WDFY4	0.251189	0.0449453	31.0456	0.0246604	7.7983
1828	4.29	9.28	26.5	14.17	4.484	sp|Q27J81|INF2_HUMAN	Inverted formin-2 OS	INF2	0.253513	0.042968	30.761	0.0246604	7.7983
2667	2.01	2.3	31.62	17.22	4.37	sp|Q99447|PCY2_HUMAN	Ethanolamine-phosphate cytidylyltransferase OS	PCYT2	0.253513	0.0439923	30.761	0.0246604	7.7983
148	38.27	39.87	61.09	48.23	42.44	sp|P00734|THRB_HUMAN	Prothrombin OS	F2	0.255859	0.000283547	1.90546	0.157036	0.487529
1671	5.24	9.81	42.31	37.36	27.47	sp|P55145|MANF_HUMAN	Mesencephalic astrocyte-derived neurotrophic factor OS	MANF	0.255859	0.00894279	2.01372	0.0794328	0.515229
77	51.35	51.65	60.16	52.4	40.93	sp|P13667|PDIA4_HUMAN	Protein disulfide-isomerase A4 OS	PDIA4	0.258226	0.00268685	1.58489	0.21677	0.409261
4729	0.05	0.11	22.08	6.463	0.7181	sp|Q9NVR7|TBCC1_HUMAN	TBCC domain-containing protein 1 OS	TBCCD1	0.258226	0.0392227	3.01995	0.092045	0.77983
200	33.52	36.05	91.18	88.6	80.51	sp|P35232|PHB_HUMAN	Prohibitin OS	PHB	0.260615	0.00710828	2.26986	0.195884	0.591562
1921	4.03	4.25	30.32	12.15	3.946	sp|Q7Z3J2|CP062_HUMAN	UPF0505 protein C16orf62 OS	C16orf62	0.263027	0.0370413	29.6483	0.0226986	7.7983
228	30.72	30.83	50.57	37.6	27.23	sp|P38606|VATA_HUMAN	V-type proton ATPase catalytic subunit A OS	ATP6V1A	0.263027	0.00404818	2.05116	0.18197	0.539511
2668	2.01	2.24	26.17	11.77	2.4	sp|O76074|PDE5A_HUMAN	cGMP-specific 3',5'-cyclic phosphodiesterase OS	PDE5A	0.263027	0.0426126	31.3329	0.0248886	8.24138
49	69.92	76.56	57.26	39.62	26.79	sp|Q15075|EEA1_HUMAN	Early endosome antigen 1 OS	EEA1	0.267917	0.000350151	2.46604	0.199526	0.660693
161	36.95	37.34	42.71	29.6	21.56	sp|P19823|ITIH2_HUMAN	Inter-alpha-trypsin inhibitor heavy chain H2 OS	ITIH2	0.267917	0.00020888	1.94089	0.194089	0.519996
714	14.13	14.28	35.64	20.6	11.11	sp|P16284|PECA1_HUMAN	Platelet endothelial cell adhesion molecule OS	PECAM1	0.270396	0.0120767	2.01372	0.103753	0.544503
905	11.49	11.75	54.89	45.11	32.34	sp|Q9BVK6|TMED9_HUMAN	Transmembrane emp24 domain-containing protein 9 OS	TMED9	0.272898	0.00862257	1.88799	0.0625173	0.515229
2079	3.54	4.34	27.64	10.58	4.084	sp|Q9Y2W1|TR150_HUMAN	Thyroid hormone receptor-associated protein 3 OS	THRAP3	0.275423	0.00345326	2.0893	0.0824138	0.57544
995	10.34	10.56	68.57	61.9	45.71	sp|P10599|THIO_HUMAN	Thioredoxin OS	TXN	0.280543	0.0277694	2.208	0.122462	0.619441
10	163.23	187.14	60.79	52.25	42.84	sp|P21333|FLNA_HUMAN	Filamin-A OS	FLNA	0.283139	1.55029e-08	1.65959	0.197697	0.469894
343	23.76	26.55	47.88	33.24	20.79	sp|Q15582|BGH3_HUMAN	Transforming growth factor-beta-induced protein ig-h3 OS	TGFBI	0.283139	0.0135001	1.8197	0.0544503	0.515229
3305	0.6	37.64	25.64	9.406	1.13	sp|Q8WZ42|TITIN_HUMAN	Titin OS	TTN	0.283139	0.0148784	1.92309	0.1	0.544503
4589	0.05	6.1	24.53	8.958	1.192	RRRRRsp|Q9C0D2|CE295_HUMAN	REVERSED Centrosomal protein of 295 kDa OS	CEP295	0.285759	0.00108007	1.72187	0.0177011	0.49204
14	124.73	124.79	62.09	54.03	39.52	sp|Q00610|CLH1_HUMAN	Clathrin heavy chain 1 OS	CLTC	0.285759	0.00185888	1.15878	0.258226	0.331131
1887	4.1	9.33	37.77	18.54	5.495	sp|P05165|PCCA_HUMAN	Propionyl-CoA carboxylase alpha chain, mitochondrial OS	PCCA	0.291072	0.0359247	2.55859	0.0505825	0.744732
35	80.29	82.31	40.4	30.89	23.05	sp|P02751|FINC_HUMAN	Fibronectin OS	FN1	0.293765	0.00449698	2.14783	0.207014	0.630957
749	13.65	14	44.86	25.88	14.95	sp|Q8NBJ5|GT251_HUMAN	Procollagen galactosyltransferase 1 OS	COLGALT1	0.293765	0.0306431	2.35505	0.0724436	0.691831
1289	7.75	18.28	41.13	16.74	3.783	sp|Q14980|NUMA1_HUMAN	Nuclear mitotic apparatus protein 1 OS	NUMA1	0.293765	0.0359929	2.208	0.111686	0.648634
296	25.79	26.31	56.67	45.56	36.89	sp|Q9Y6N5|SQOR_HUMAN	Sulfide:quinone oxidoreductase, mitochondrial OS	SQOR	0.296483	0.0318048	2.03236	0.12942	0.60256
3254	0.68	5.51	30.85	13.19	2.766	RRRRRsp|Q7Z7M9|GALT5_HUMAN	REVERSED Polypeptide N-acetylgalactosaminyltransferase 5 OS	GALNT5	0.30479	0.00125775	5.54626	0.0398107	1.69044
416	21.15	23.32	86.84	77.63	75	sp|P22392|NDKB_HUMAN	Nucleoside diphosphate kinase B OS	NME2	0.30479	0.00130365	1.61436	0.0642688	0.49204
751	13.63	17.1	55.56	48.05	30.93	sp|P13804|ETFA_HUMAN	Electron transfer flavoprotein subunit alpha, mitochondrial OS	ETFA	0.30761	0.00509899	2.05116	0.108643	0.630957
22	96.11	106.8	42.97	27.37	13.32	sp|P78527|PRKDC_HUMAN	DNA-dependent protein kinase catalytic subunit OS	PRKDC	0.310456	0.00225968	1.5417	0.267917	0.47863
2672	2.01	2.13	20.1	9.441	2.622	sp|Q14956|GPNMB_HUMAN	Transmembrane glycoprotein NMB OS	GPNMB	0.316228	0.0433566	29.3765	0.0275423	9.28966
133	39.99	40.09	52.97	44.55	37.46	sp|O75083|WDR1_HUMAN	WD repeat-containing protein 1 OS	WDR1	0.319154	0.001002	1.97697	0.205116	0.630957
3910	0.13	4.38	32.53	11.58	1.597	sp|O00330|ODPX_HUMAN	Pyruvate dehydrogenase protein X component, mitochondrial OS	PDHX	0.319154	0.0019056	3.43558	0.0765597	1.09648
3611	0.26	17.76	30.03	16.46	8.097	sp|P20742|PZP_HUMAN	Pregnancy zone protein OS	PZP	0.322107	0.0414716	4.52898	0.0717794	1.45881
173	36.05	42.76	68.6	58.88	47.66	sp|P78371|TCPB_HUMAN	T-complex protein 1 subunit beta OS	CCT2	0.322107	0.043146	2.208	0.20893	0.711214
319	24.79	26.56	53.55	40.27	32.72	sp|P26641|EF1G_HUMAN	Elongation factor 1-gamma OS	EEF1G	0.325087	0.0247369	1.97697	0.258226	0.642688
4583	0.05	7.11	21.13	6.541	1.258	sp|Q8IVL0|NAV3_HUMAN	Neuron navigator 3 OS	NAV3	0.325087	0.0432853	28.8403	0.0251189	9.37562
298	25.75	26.64	40.4	24.86	14.88	sp|P16615|AT2A2_HUMAN	Sarcoplasmic/endoplasmic reticulum calcium ATPase 2 OS	ATP2A2	0.328095	0.0125898	2.07014	0.172187	0.679204
735	13.85	14.2	41.8	30.8	19.4	sp|P05155|IC1_HUMAN	Plasma protease C1 inhibitor OS	SERPING1	0.334195	0.0252715	1.8197	0.0787046	0.608135
653	15.17	19.49	61.51	46.86	40.17	sp|P54819|KAD2_HUMAN	Adenylate kinase 2, mitochondrial OS	AK2	0.337287	0.0325232	2.44343	0.100925	0.824138
3980	0.12	1.73	19.55	8.782	0.5666	sp|Q9UK10|ZN225_HUMAN	Zinc finger protein 225 OS	ZNF225	0.340408	0.0366337	11.695	0.0222844	3.98107
104	44	46.18	67.78	52.79	36.52	sp|P13796|PLSL_HUMAN	Plastin-2 OS	LCP1	0.343558	0.0282292	1.83654	0.277971	0.630957
744	13.71	13.98	47.25	35.49	22.55	sp|P49257|LMAN1_HUMAN	Protein ERGIC-53 OS	LMAN1	0.343558	0.00463958	1.80302	0.120226	0.619441
39	77.8	82.04	71.86	63.39	55.05	sp|P07900|HS90A_HUMAN	Heat shock protein HSP 90-alpha OS	HSP90AA1	0.343558	0.0167993	1.88799	0.299226	0.648634
484	19.11	19.44	53.52	44.51	28.73	sp|Q14103|HNRPD_HUMAN	Heterogeneous nuclear ribonucleoprotein D0 OS	HNRNPD	0.343558	0.024687	1.70608	0.0751623	0.586138
46	70.94	72.67	80.42	71.23	59.79	sp|P26038|MOES_HUMAN	Moesin OS	MSN	0.343558	0.0257399	1.24738	0.285759	0.428549
493	18.81	33.99	76.02	69.51	63.82	sp|Q04917|1433F_HUMAN	14-3-3 protein eta OS	YWHAH	0.346737	0.00206625	1.70608	0.107647	0.591562
960	10.77	11.34	37.31	29.64	15.14	sp|Q9Y512|SAM50_HUMAN	Sorting and assembly machinery component 50 homolog OS	SAMM50	0.346737	0.0431472	1.88799	0.103753	0.654636
4250	0.08	4.35	16.07	5.14	0.5489	sp|Q86XX4|FRAS1_HUMAN	Extracellular matrix protein FRAS1 OS	FRAS1	0.349945	0.0147269	1.85353	0.12942	0.648634
177	35.39	50.77	44.92	25.97	13.94	sp|P11277|SPTB1_HUMAN	Spectrin beta chain, erythrocytic OS	SPTB	0.359749	0.000445433	1.80302	0.161436	0.648634
2368	2.37	2.54	36.88	24.11	3.191	sp|Q9NVT9|ARMC1_HUMAN	Armadillo repeat-containing protein 1 OS	ARMC1	0.363078	0.049942	28.8403	0.0296483	10.4713
720	14.07	14.21	67.88	58.03	41.45	sp|P21291|CSRP1_HUMAN	Cysteine and glycine-rich protein 1 OS	CSRP1	0.366438	0.0409024	1.77011	0.15417	0.648634
2247	2.83	3.5	20.21	12.33	4.623	sp|P07357|CO8A_HUMAN	Complement component C8 alpha chain OS	C8A	0.37325	0.000928193	1.24738	0.299226	0.465586
75	52.06	52.96	72.11	67.36	57.87	sp|P04040|CATA_HUMAN	Catalase OS	CAT	0.380189	0.0364722	1.70608	0.316228	0.648634
799	12.84	13.59	55.21	45.49	27.08	sp|P27105|STOM_HUMAN	Erythrocyte band 7 integral membrane protein OS	STOM	0.380189	0.00667612	1.90546	0.248886	0.724436
145	38.84	43.36	63.2	56.45	46.63	sp|P28838|AMPL_HUMAN	Cytosol aminopeptidase OS	LAP3	0.387258	0.00824196	1.75388	0.293765	0.679204
1	389.95	389.95	65.39	53.71	41.25	sp|Q15149|PLEC_HUMAN	Plectin OS	PLEC	0.387258	0.000252156	1.14815	0.359749	0.444631
50	69.65	74.07	38.02	22.6	13.22	sp|P12111|CO6A3_HUMAN	Collagen alpha-3(VI) chain OS	COL6A3	0.401791	0.0129566	1.61436	0.322107	0.648634
110	41.97	46.85	66.54	56.19	43.99	sp|P48643|TCPE_HUMAN	T-complex protein 1 subunit epsilon OS	CCT5	0.405509	0.0032568	1.57036	0.125893	0.636796
15	122.89	126.86	72.57	65.61	54.14	sp|P18206|VINC_HUMAN	Vinculin OS	VCL	0.409261	0.00940856	1.28233	0.369828	0.524807
262	28.27	28.85	44.51	37.31	28.79	sp|P14314|GLU2B_HUMAN	Glucosidase 2 subunit beta OS	PRKCSH	0.409261	0.0220139	1.67494	0.340408	0.685488
21	96.43	98.63	70.5	59.15	44.47	sp|Q9P2E9|RRBP1_HUMAN	Ribosome-binding protein 1 OS	RRBP1	0.413047	0.0273105	1.35519	0.353183	0.559758
87	47.9	51.67	74.29	71.08	66.73	sp|P06576|ATPB_HUMAN	ATP synthase subunit beta, mitochondrial OS	ATP5B	0.420727	0.00609122	1.70608	0.346737	0.717794
3655	0.23	11.12	28.66	11.5	3.155	sp|Q9H7D0|DOCK5_HUMAN	Dedicator of cytokinesis protein 5 OS	DOCK5	0.420727	0.0497067	27.0396	0.0293765	11.3763
1378	6.94	8.03	32.4	16.51	9.502	sp|Q92544|TM9S4_HUMAN	Transmembrane 9 superfamily member 4 OS	TM9SF4	0.428549	0.00895178	2.67917	0.115878	1.14815
551	17.62	20.22	39.36	31.64	21.47	sp|P26599|PTBP1_HUMAN	Polypyrimidine tract-binding protein 1 OS	PTBP1	0.428549	0.0131984	1.58489	0.140605	0.679204
1281	7.8	8.01	31.39	22.37	12.22	sp|P05362|ICAM1_HUMAN	Intercellular adhesion molecule 1 OS	ICAM1	0.428549	0.0409376	4.44631	0.0963829	1.90546
11	162.11	163.5	38.67	28.19	20.97	sp|Q07954|LRP1_HUMAN	Prolow-density lipoprotein receptor-related protein 1 OS	LRP1	0.432514	0.00402082	1.61436	0.387258	0.698232
3687	162.11	163.5	38.67	28.19	20.97	sp|Q07954|LRP1_HUMAN	Prolow-density lipoprotein receptor-related protein 1 OS	LRP1	0.432514	0.00402082	1.61436	0.387258	0.698232
4342	0.07	2.53	23.99	8.856	2.768	sp|Q8N6G5|CGAT2_HUMAN	Chondroitin sulfate N-acetylgalactosaminyltransferase 2 OS	CSGALNACT2	0.432514	0.0418633	27.5423	0.0322107	11.9124
663	14.99	19.34	41.78	26.82	18.46	sp|Q5KU26|COL12_HUMAN	Collectin-12 OS	COLEC12	0.444631	0.036874	1.70608	0.122462	0.758578
1058	9.61	9.91	43.97	23.75	18.18	sp|P05166|PCCB_HUMAN	Propionyl-CoA carboxylase beta chain, mitochondrial OS	PCCB	0.457088	0.0413379	1.77011	0.157036	0.809096
234	30.16	30.76	46.86	35.34	25.99	sp|P35222|CTNB1_HUMAN	Catenin beta-1 OS	CTNNB1	0.457088	0.0301178	1.64437	0.190546	0.751623
497	18.77	19	38.23	24.89	14.84	sp|Q86UX7|URP2_HUMAN	Fermitin family homolog 3 OS	FERMT3	0.461318	0.0317023	1.69044	0.2208	0.77983
66	56.9	57.05	53.65	38.28	28.82	sp|P27816|MAP4_HUMAN	Microtubule-associated protein 4 OS	MAP4	0.465586	0.0491884	1.64437	0.394457	0.765597
3592	0.27	10.51	23.54	9.929	2.904	sp|O43149|ZZEF1_HUMAN	Zinc finger ZZ-type and EF-hand domain-containing protein 1 OS	ZZEF1	0.465586	0.000743472	1.87068	0.251189	0.870964
157	37.2	80.96	73.34	66.16	56.49	sp|P08238|HS90B_HUMAN	Heat shock protein HSP 90-beta OS	HSP90AB1	0.465586	0.0382597	1.58489	0.390841	0.737904
472	19.3	19.48	58.55	45.8	39.42	sp|P02749|APOH_HUMAN	Beta-2-glycoprotein 1 OS	APOH	0.469894	0.00436052	1.6293	0.244343	0.765597
4376	0.07	0.36	32.62	12.19	1.434	RRRRRsp|Q68D91|MBLC2_HUMAN	REVERSED Metallo-beta-lactamase domain-containing protein 2 OS	MBLAC2	0.469894	0.0359145	15.5597	0.0316228	7.31139
1056	9.63	9.91	24.33	18.06	12.74	sp|P35637|FUS_HUMAN	RNA-binding protein FUS OS	FUS	0.469894	0.0350407	2.22844	0.207014	1.04713
1304	7.59	8.91	40.79	24.94	15.62	sp|Q8NBX0|SCPDL_HUMAN	Saccharopine dehydrogenase-like oxidoreductase OS	SCCPDH	0.474242	0.0199378	2.91072	0.103753	1.38038
1503	6.17	11.26	27.05	12.08	6.984	sp|Q7Z2W4|ZCCHV_HUMAN	Zinc finger CCCH-type antiviral protein 1 OS	ZC3HAV1	0.47863	0.00128111	4.48745	0.0972747	2.14783
1745	4.67	4.92	19.67	8.269	1.817	sp|P24821|TENA_HUMAN	Tenascin OS	TNC	0.510505	0.0296231	1.39316	0.366438	0.711214
511	18.53	21.35	51.63	31.15	23.97	sp|Q02790|FKBP4_HUMAN	Peptidyl-prolyl cis-trans isomerase FKBP4 OS	FKBP4	0.515229	0.00632329	1.61436	0.187068	0.831764
1020	10.03	10.3	93.98	79.52	73.49	sp|P63220|RS21_HUMAN	40S ribosomal protein S21 OS	RPS21	0.515229	0.0214175	1.55597	0.125893	0.801678
3535	0.31	0.45	16.4	6.21	0.703	sp|O15047|SET1A_HUMAN	Histone-lysine N-methyltransferase SETD1A OS	SETD1A	0.515229	0.0382779	1.45881	0.334195	0.751623
2249	2.82	5.67	28.02	15.73	6.034	sp|P04424|ARLY_HUMAN	Argininosuccinate lyase OS	ASL	0.519996	0.0204675	4.48745	0.11695	2.33346
2496	2.09	8.22	33.44	19.4	7.692	sp|Q9UEE9|CFDP1_HUMAN	Craniofacial development protein 1 OS	CFDP1	0.524807	0.011166	2.72898	0.194089	1.43219
1012	10.14	10.16	75.73	62.14	53.4	sp|Q96FQ6|S10AG_HUMAN	Protein S100-A16 OS	S100A16	0.524807	0.0396612	1.69044	0.214783	0.887156
2639	2.01	7.54	28.66	14.03	4.514	sp|P14735|IDE_HUMAN	Insulin-degrading enzyme OS	IDE	0.539511	0.0435596	23.5505	0.030479	12.7057
4587	0.05	6.51	30.37	10.4	1.519	RRRRRsp|Q5JPF3|AN36C_HUMAN	REVERSED Ankyrin repeat domain-containing protein 36C OS	ANKRD36C	0.539511	0.0132409	1.41906	0.369828	0.765597
53	68.44	71.83	39.42	26.74	19.33	sp|P46821|MAP1B_HUMAN	Microtubule-associated protein 1B OS	MAP1B	0.554626	0.0348395	1.44544	0.436516	0.801678
2341	2.46	2.55	37.5	22.12	6.09	sp|Q12904|AIMP1_HUMAN	Aminoacyl tRNA synthase complex-interacting multifunctional protein 1 OS	AIMP1	0.586138	0.0356199	23.3346	0.0349945	13.6773
1530	6.02	7.99	41.32	24.47	12.37	sp|Q9BXN1|ASPN_HUMAN	Asporin OS	ASPN	0.591562	0.0444513	23.3346	0.037325	13.8038
1048	9.69	12.15	33.64	16.15	7.099	sp|Q15029|U5S1_HUMAN	116 kDa U5 small nuclear ribonucleoprotein component OS	EFTUD2	0.60256	0.0150836	1.30617	0.457088	0.787046
4479	0.06	2.14	16.19	4.837	0.4651	sp|Q8WWM7|ATX2L_HUMAN	Ataxin-2-like protein OS	ATXN2L	0.613762	0.00397126	4.44631	0.136773	2.72898
1274	7.86	8.17	36.22	15.78	10	sp|P41240|CSK_HUMAN	Tyrosine-protein kinase CSK OS	CSK	0.613762	0.00976042	1.38038	0.444631	0.847227
4276	0.08	2.19	24.09	5.87	0.8097	sp|Q9Y2I8|WDR37_HUMAN	WD repeat-containing protein 37 OS	WDR37	0.625173	0.0378768	4.48745	0.138038	2.80543
1809	4.39	4.49	32.97	16.67	13.04	sp|Q6ICL3|TNG2_HUMAN	Transport and Golgi organization protein 2 homolog OS	TANGO2	0.630957	0.0474674	4.28549	0.145881	2.70396
4265	0.08	2.31	41.98	17.91	2.941	RRRRRsp|Q8N998|CCD89_HUMAN	REVERSED Coiled-coil domain-containing protein 89 OS	CCDC89	0.636796	0.0413562	1.88799	0.337287	1.20226
4160	0.09	4.15	30.38	13.82	1.904	RRRRRsp|Q9UNS1|TIM_HUMAN	REVERSED Protein timeless homolog OS	TIMELESS	0.654636	0.000802936	1.90546	0.343558	1.24738
4241	0.08	5.28	30.12	12.48	2.995	sp|Q13136|LIPA1_HUMAN	Liprin-alpha-1 OS	PPFIA1	0.666807	0.00113632	2.70396	0.244343	1.80302

## Sheet: downregulated
N	Unused	Total	%Cov	%Cov(50)	%Cov(95)	Accession	Name	GENE NAME	113:116	PVal 113:116	EF 113:116	LowerCI 113:116	UpperCI 113:116
2226	2.94	9.89	33.89	15.96	7.295	sp|P23786|CPT2_HUMAN	Carnitine O-palmitoyltransferase 2, mitochondrial OS	CPT2	1.52757	0.00859767	4.48745	0.340408	6.79204
3580	0.28	2.49	33.4	19.14	4.492	sp|P07948|LYN_HUMAN	Tyrosine-protein kinase Lyn OS	LYN	1.52757	0.0354004	2.05116	0.744732	3.16228
2685	2.01	2.02	44	26.29	10.86	sp|P02792|FRIL_HUMAN	Ferritin light chain OS	FTL	1.55597	0.0110122	1.2942	1.20226	2.0893
1245	8.02	10.24	39.71	28.16	21.66	sp|Q5T013|HYI_HUMAN	Putative hydroxypyruvate isomerase OS	HYI	1.59956	0.0462236	2.18776	0.731139	3.49945
1553	5.99	6.15	24.09	10.38	4.154	sp|Q6VY07|PACS1_HUMAN	Phosphofurin acidic cluster sorting protein 1 OS	PACS1	1.6293	0.0176337	1.25893	1.2942	2.24905
4295	0.08	0.16	17.5	6.437	0	RRRRRsp|Q9ULL0|K1210_HUMAN	REVERSED Acrosomal protein KIAA1210 OS	KIAA1210	1.65959	0.00812899	5.10505	0.325087	10.2802
1510	6.14	11.9	36.5	23.44	13.95	sp|Q96C86|DCPS_HUMAN	m7GpppX diphosphatase OS	DCPS	1.65959	0.0320931	1.97697	0.83946	3.25087
587	16.67	16.73	53.48	35.93	29.53	sp|O43488|ARK72_HUMAN	Aflatoxin B1 aldehyde reductase member 2 OS	AKR7A2	1.8197	0.030189	1.52757	1.19124	2.88403
2956	1.58	1.81	29.98	15.24	1.945	sp|Q16134|ETFD_HUMAN	Electron transfer flavoprotein-ubiquinone oxidoreductase, mitochondrial OS	ETFDH	1.85353	0.0119664	2.70396	0.685488	5.05825
217	31.69	34.46	45.44	29.47	22.38	sp|P21399|ACOC_HUMAN	Cytoplasmic aconitate hydratase OS	ACO1	1.87068	0.0119561	1.36773	1.36773	3.19154
398	21.65	22.56	65.74	55.33	38.07	sp|Q92597|NDRG1_HUMAN	Protein NDRG1 OS	NDRG1	1.94089	0.047832	1.41906	1.36773	2.88403
596	16.5	16.66	61.69	48.47	30.51	sp|P54920|SNAA_HUMAN	Alpha-soluble NSF attachment protein OS	NAPA	1.95884	0.0144601	1.6293	1.20226	3.22107
83	49.11	75.05	78	66.77	59.13	sp|P0DMV9|HS71B_HUMAN	Heat shock 70 kDa protein 1B OS	HSPA1B	1.99526	0.0286991	1.43219	1.39316	2.31206
1739	4.72	5.23	28.79	13.75	4.465	sp|Q63ZY3|KANK2_HUMAN	KN motif and ankyrin repeat domain-containing protein 2 OS	KANK2	2.01372	0.0228761	1.55597	1.2942	6.13762
1496	6.2	8.21	41.98	27.16	10.05	sp|Q15124|PGM5_HUMAN	Phosphoglucomutase-like protein 5 OS	PGM5	2.07014	0.0209276	1.72187	1.20226	3.87258
3091	1.12	3.52	22.61	9.217	2.783	sp|O95817|BAG3_HUMAN	BAG family molecular chaperone regulator 3 OS	BAG3	2.12814	0.0466598	1.69044	1.25893	3.90841
1102	9.15	9.51	32.71	22.61	17.02	sp|Q06828|FMOD_HUMAN	Fibromodulin OS	FMOD	2.208	0.00772185	1.75388	1.25893	5.91562
3174	0.87	6.05	21.91	8.132	1.075	sp|Q13428|TCOF_HUMAN	Treacle protein OS	TCOF1	2.26986	0.0363679	1.92309	1.18032	8.01678
189	34.49	37.14	50.33	44.18	36.48	sp|P07099|HYEP_HUMAN	Epoxide hydrolase 1 OS	EPHX1	2.31206	0.0156911	1.47231	1.57036	2.80543
3341	0.53	3.31	26.55	9.171	2.414	sp|O43314|VIP2_HUMAN	Inositol hexakisphosphate and diphosphoinositol-pentakisphosphate kinase 2 OS	PPIP5K2	2.31206	0.0410882	2.07014	1.11686	5.44503
536	18.03	18.59	46.55	34.99	19.9	sp|Q9NQW7|XPP1_HUMAN	Xaa-Pro aminopeptidase 1 OS	XPNPEP1	2.31206	0.0487891	1.67494	1.38038	6.72977
655	15.14	20.5	52.05	35.91	21.59	sp|P62191|PRS4_HUMAN	26S protease regulatory subunit 4 OS	PSMC1	2.48886	0.025143	1.59956	1.55597	6.25173
28	88.39	98.75	47.16	29.19	15.05	sp|P15924|DESP_HUMAN	Desmoplakin OS	DSP	2.65461	0.00851003	1.15878	2.29087	3.0761
901	11.52	12.19	57.62	53.81	37.14	sp|Q96IU4|ABHEB_HUMAN	Protein ABHD14B OS	ABHD14B	2.70396	0.014748	1.72187	1.57036	8.09096
566	17.24	17.51	53.04	44.41	29.07	sp|Q9HC38|GLOD4_HUMAN	Glyoxalase domain-containing protein 4 OS	GLOD4	2.72898	0.0412788	1.58489	1.72187	6.30957
1016	10.07	31.44	64.86	49.39	41.03	sp|Q14240|IF4A2_HUMAN	Eukaryotic initiation factor 4A-II OS	EIF4A2	2.72898	0.0487225	2.208	1.23595	7.51623
3663	0.23	2	29.77	10	3.14	sp|Q8N5H7|SH2D3_HUMAN	SH2 domain-containing protein 3C OS	SH2D3C	2.75423	0.0282684	2.83139	0.972747	10.666
191	34.23	39.96	54.65	49.31	41.19	sp|P50995|ANX11_HUMAN	Annexin A11 OS	ANXA11	2.77971	0.023253	1.69044	1.64437	3.83707
627	15.77	15.99	36.18	20.69	15.2	sp|P16452|EPB42_HUMAN	Erythrocyte membrane protein band 4.2 OS	EPB42	2.80543	0.020401	1.83654	1.52757	5.64937
127	40.21	40.24	62.44	56.95	45.45	sp|Q13740|CD166_HUMAN	CD166 antigen OS	ALCAM	2.93765	0.0442034	1.35519	2.1677	4.32514
2225	2.95	3.44	51.81	19.17	11.4	sp|Q14116|IL18_HUMAN	Interleukin-18 OS	IL18	2.99226	0.0203144	4.87528	0.613762	17.8649
372	22.56	23.12	56.97	40.24	26.13	sp|P21589|5NTD_HUMAN	5'-nucleotidase OS	NT5E	2.99226	0.0321672	1.92309	1.55597	4.01791
252	28.95	31.51	57.53	37.67	25.07	sp|P52272|HNRPM_HUMAN	Heterogeneous nuclear ribonucleoprotein M OS	HNRNPM	3.01995	0.04233	2.05116	1.47231	4.52898
1525	6.06	20.02	58.22	41.78	25.07	sp|P29992|GNA11_HUMAN	Guanine nucleotide-binding protein subunit alpha-11 OS	GNA11	3.04789	0.039809	1.27057	2.39883	6.25173
4445	0.06	4.16	22.95	10.8	1.912	sp|Q9BZF1|OSBL8_HUMAN	Oxysterol-binding protein-related protein 8 OS	OSBPL8	3.13329	0.0388942	1.43219	2.18776	4.57088
290	26.41	26.87	71.58	61.4	45.26	sp|O94760|DDAH1_HUMAN	N(G),N(G)-dimethylarginine dimethylaminohydrolase 1 OS	DDAH1	3.22107	0.00312357	1.35519	2.37684	4.05509
3756	0.18	2.46	17.47	6.304	0.9728	sp|Q9NY15|STAB1_HUMAN	Stabilin-1 OS	STAB1	3.28095	0.00571433	2.55859	1.28233	15.7036
1484	6.25	6.37	54.37	35.44	13.11	sp|Q5H9L2|TCAL5_HUMAN	Transcription elongation factor A protein-like 5 OS	TCEAL5	3.34195	0.000259266	1.77011	1.88799	46.1318
139	39.43	46.01	88.4	79.94	75.86	sp|P09525|ANXA4_HUMAN	Annexin A4 OS	ANXA4	3.37287	0.00774335	1.72187	1.95884	5.29663
32	83.55	85.84	62.38	54.73	48.11	sp|P22314|UBA1_HUMAN	Ubiquitin-like modifier-activating enzyme 1 OS	UBA1	3.43558	0.000280672	1.51356	2.26986	4.87528
195	33.9	44.9	27.85	15.23	5.075	sp|Q7Z6Z7|HUWE1_HUMAN	E3 ubiquitin-protein ligase HUWE1 OS	HUWE1	3.46737	0.0289697	2.07014	1.67494	5.10505
782	13.09	22.66	30.38	18.23	10.13	sp|Q5JWF2|GNAS1_HUMAN	Guanine nucleotide-binding protein G(s) subunit alpha isoforms XLas OS	GNAS	3.56451	0.0162308	1.97697	1.80302	13.3045
651	15.2	17.72	53.05	38.32	26.53	sp|Q9ULA0|DNPEP_HUMAN	Aspartyl aminopeptidase OS	DNPEP	3.69828	0.039392	2.18776	1.69044	19.2309
407	21.37	23.46	74.39	68.42	57.19	sp|O95865|DDAH2_HUMAN	N(G),N(G)-dimethylarginine dimethylaminohydrolase 2 OS	DDAH2	3.76704	0.00163869	2.05116	1.83654	6.19441
2931	1.66	5.71	28.55	10.96	2.302	sp|Q96PY5|FMNL2_HUMAN	Formin-like protein 2 OS	FMNL2	3.90841	0.0270875	2.88403	1.35519	21.8776
3501	0.34	2.48	19.34	7.157	0.7737	sp|Q15223|NECT1_HUMAN	Nectin-1 OS	NECTIN1	3.90841	0.0356849	1.33045	2.93765	5.70164
1467	6.36	6.86	38.89	26.11	15.83	sp|Q9Y5P6|GMPPB_HUMAN	Mannose-1-phosphate guanyltransferase beta OS	GMPPB	3.90841	0.0464483	2.29087	1.70608	18.3654
333	24.09	29.23	43.65	38.52	28.07	sp|P20073|ANXA7_HUMAN	Annexin A7 OS	ANXA7	4.28549	0.000627246	2.26986	1.88799	7.7983
1882	4.12	6.17	51.04	25.52	13.02	sp|Q15126|PMVK_HUMAN	Phosphomevalonate kinase OS	PMVK	4.32514	0.0246897	2.93765	1.47231	14.8594
953	10.87	13.56	29.79	19	13.53	sp|P17813|EGLN_HUMAN	Endoglin OS	ENG	4.44631	0.0070862	1.92309	2.31206	19.7697
323	24.56	24.69	56.27	49.46	41.58	sp|Q9NPH2|INO1_HUMAN	Inositol-3-phosphate synthase 1 OS	ISYNA1	4.52898	0.049017	1.92309	2.35505	6.25173
673	14.84	22.44	33.83	21.23	15.32	sp|Q9H4G0|E41L1_HUMAN	Band 4.1-like protein 1 OS	EPB41L1	4.74242	0.0076408	2.77971	1.70608	12.3595
3770	0.11	7.57	23.59	8.796	1.133	RRRRRsp|Q9BYK8|HELZ2_HUMAN	REVERSED Helicase with zinc finger domain 2 OS	HELZ2	4.7863	0.0357564	4.74242	1.00925	25.1189
4021	0.11	7.57	23.59	8.796	1.133	RRRRRsp|Q9BYK8|HELZ2_HUMAN	REVERSED Helicase with zinc finger domain 2 OS	HELZ2	4.7863	0.0357564	4.74242	1.00925	25.1189
332	24.09	31.81	46.35	29.71	16.47	sp|P11498|PYC_HUMAN	Pyruvate carboxylase, mitochondrial OS	PC	5.29663	0.0012722	2.0893	2.53513	10.8643
33	81.8	83.2	61.78	52.39	45.26	sp|P05023|AT1A1_HUMAN	Sodium/potassium-transporting ATPase subunit alpha-1 OS	ATP1A1	6.36796	0.0134278	2.26986	2.80543	11.5878
2320	2.54	2.6	28.51	15.05	3.366	sp|Q9NRY5|F1142_HUMAN	Protein FAM114A2 OS	FAM114A2	6.85488	0.0181723	2.35505	2.91072	38.0189
871	11.79	13.39	35.19	24.07	12.57	sp|P51178|PLCD1_HUMAN	1-phosphatidylinositol 4,5-bisphosphate phosphodiesterase delta-1 OS	PLCD1	7.04693	0.0305266	5.39511	1.30617	13.1826
73	53.05	53.12	81.36	77.33	73.09	sp|Q13228|SBP1_HUMAN	Selenium-binding protein 1 OS	SELENBP1	7.31139	7.78752e-06	1.72187	4.2462	9.0365
3401	0.45	0.52	19.44	8.184	0	sp|P30411|BKRB2_HUMAN	B2 bradykinin receptor OS	BDKRB2	7.37904	0.0329389	2.51189	2.93765	15.1356
1918	4.03	5.83	23.95	11.4	8.372	sp|P28330|ACADL_HUMAN	Long-chain specific acyl-CoA dehydrogenase, mitochondrial OS	ACADL	7.72681	0.0222857	4.9204	1.57036	41.6869
542	17.82	18	96.75	90.91	90.91	sp|P00441|SODC_HUMAN	Superoxide dismutase [Cu-Zn] OS	SOD1	7.72681	0.00236224	2.67917	2.88403	13.4276
1279	7.81	19.65	28.64	11.17	3.035	sp|Q93008|USP9X_HUMAN	Probable ubiquitin carboxyl-terminal hydrolase FAF-X OS	USP9X	7.87046	0.00191039	3.31131	2.37684	31.3329
134	39.92	40.66	76.82	64.09	49.77	sp|Q6UWR7|ENPP6_HUMAN	Ectonucleotide pyrophosphatase/phosphodiesterase family member 6 OS	ENPP6	8.24138	0.00523192	1.58489	5.19996	12.2462
2318	2.55	2.62	31.86	9.153	6.102	sp|Q96HF1|SFRP2_HUMAN	Secreted frizzled-related protein 2 OS	SFRP2	8.24138	0.010879	3.76704	2.18776	41.6869
2966	1.56	3.78	33.22	10.6	6.36	sp|Q99943|PLCA_HUMAN	1-acyl-sn-glycerol-3-phosphate acyltransferase alpha OS	AGPAT1	8.62979	0.0103589	4.20727	2.05116	37.6704
1656	5.3	5.46	27.15	11.5	6.288	sp|Q08357|S20A2_HUMAN	Sodium-dependent phosphate transporter 2 OS	SLC20A2	9.0365	0.00648759	3.63078	2.48886	64.8634
967	10.65	15.17	56.18	43.82	35.69	sp|Q13126|MTAP_HUMAN	S-methyl-5'-thioadenosine phosphorylase OS	MTAP	9.28966	0.0257856	2.70396	3.43558	51.5229
2096	3.46	8.24	23.85	12.57	5.263	sp|O60462|NRP2_HUMAN	Neuropilin-2 OS	NRP2	10.4713	0.00202338	3.98107	2.63027	27.5423
2006	3.86	3.95	28.62	12.26	5.975	sp|Q10588|BST1_HUMAN	ADP-ribosyl cyclase/cyclic ADP-ribose hydrolase 2 OS	BST1	10.4713	0.0151863	2.24905	4.65586	55.4626
4334	0.07	4.25	25.1	13.07	2.329	RRRRRsp|P50416|CPT1A_HUMAN	REVERSED Carnitine O-palmitoyltransferase 1, liver isoform OS	CPT1A	10.666	0.0347368	6.54636	1.6293	54.4503
1562	5.94	11.02	41.11	18.19	7.5	sp|Q96JJ3|ELMO2_HUMAN	Engulfment and cell motility protein 2 OS	ELMO2	11.1686	0.00224513	3.7325	2.99226	39.8107
1202	8.3	8.47	30.61	15.75	8.47	sp|Q6EMK4|VASN_HUMAN	Vasorin OS	VASN	12.1339	0.0285114	3.87258	3.13329	45.7088
959	10.77	14.36	45.71	33.53	19.56	sp|P00352|AL1A1_HUMAN	Retinal dehydrogenase 1 OS	ALDH1A1	14.3219	0.0191459	5.54626	2.58226	55.4626
4671	0.05	0.58	31.78	12.25	1.86	sp|P42331|RHG25_HUMAN	Rho GTPase-activating protein 25 OS	ARHGAP25	18.0302	0.0142483	4.65586	3.87258	60.8135
635	15.61	16.62	98.68	98.68	93.42	sp|Q15847|ADIRF_HUMAN	Adipogenesis regulatory factor OS	ADIRF	25.8226	0.0412443	2.85759	9.0365	38.0189
3510	0.33	0.48	23.51	9.99	0.6054	sp|Q8ND04|SMG8_HUMAN	Protein SMG8 OS	SMG8	34.3558	0.00885862	1.59956	21.4783	54.4503
